# Supplementary material for: Whole-genome sequencing in 333,100 individuals reveals rare non-coding single variant and aggregate associations with height
Source: Nat Commun. 2024 Oct 3;15:8549. doi: 10.1038/s41467-024-52579-w (PMC11450065; doi:10.1038/s41467-024-52579-w)
Supplement: Supplementary file 4 — Supplementary Data 1-13 [file 41467_2024_52579_MOESM4_ESM.xlsx]

## Sheet: Glossary
Table	Contents
Supplementary Data 1	Cohort Demographics
Supplementary Data 2	Variants used for conditional analysis
Supplementary Data 3	Significant structural and single variants after adjusting for known height loci
Supplementary Data 4	Clumped variants for each annotation for which they mapped, if an annotation existed
Supplementary Data 5	Single Variant Replication Results
Supplementary Data 6	Unique unit-mask aggregate coding associations after adjusting for known height loci
Supplementary Data 7	Unique unit-mask aggregate proximal-regulatory associations before adjusting for known height loci
Supplementary Data 8	Association statistics for variants contributing to HMGA1 proximal mask
Supplementary Data 9	Association statistics for variants contributing to C17orf49 proximal mask
Supplementary Data 10	Association statistics for C17orf49 and miRNA aggregate test subsets
Supplementary Data 11	Association statistics for variants contributing to GH1 proximal mask
Supplementary Data 12	Replication results for additive aggregate tests
Supplementary Data 13	Annotation definitions for aggregate testing

## Sheet: Supplementary Data 1
UKB	EUR	AFR	SAS
	N = 183833 (96.1%)	N_AFR = 3077 (1.61%)	N_SAS = 4,439 (2.32%)
	Female = 101483 (55.1%)	Female = 2307 (75.0%)	Female = 2402 (54.1%)
	Age Mean = 57.2	Age Mean = 51.0	Age Mean = 54.0
	Age SD = 8.08	Age SD = 8.07	Age SD = 8.459
	Height Mean = 168.7	Height Mean = 167.2	Height Mean = 164.0
	Height SD = 9.24	Height SD = 8.6	Height SD = 9.20
ALL OF US	N = 45445 (56.0%)	N = 20548 (25.8%)	N = 13683 (17.2%)
TOPMED	study_ethnicity	Amish_Amish	ARIC_Black	ARIC_White	BAGS_Barbadian	BioMe_Asian	BioMe_Black	BioMe_CentralAmerican	BioMe_Cuban	BioMe_Dominican	BioMe_Mexican	BioMe_PuertoRican	BioMe_SouthAmerican	BioMe_White	CARDIA_Black	CARDIA_White	CCAF_White	CFS_Black	CFS_White	CHS_Black	CHS_White	COPDGene_Black	COPDGene_White	CRA_CostaRican	DHS_Black	FHS_White	GeneSTAR_Black	GeneSTAR_White	GENOA_Black	GenSalt_HanChinese	HCHS_SOL_CentralAmerican	HCHS_SOL_Cuban	HCHS_SOL_Dominican	HCHS_SOL_Mexican	HCHS_SOL_PuertoRican	HCHS_SOL_SouthAmerican	HCHS_SOL_White	HVH_White	HyperGEN_Black	JHS_Black	LTRC_Black	LTRC_White	Mayo_VTE_White	MESA_Asian	MESA_Black	MESA_CentralAmerican	MESA_Cuban	MESA_Dominican	MESA_Mexican
	N	1108	1507	6160	248	426	3247	164	158	790	110	2674	295	3297	1381	1689	361	499	450	713	2806	3202	6670	342	384	4103	779	972	1195	1789	509	1901	1126	1732	2105	297	33	690	1839	3124	83	1303	933	603	1849	64	35	144	544
	age_mean	50.5803	53.8958	54.0406	39.3347	49.1291	51.6637	51.8659	57.1329	55.7405	43.1	54.0711	55	56.7288	24.3592	25.5909	54.6235	43.7415	44.6044	72.7125	72.5937	54.7302	62.0018	40.1139	59.6693	38.5147	40.9191	41.999	56.7228	39.2465	44.7328	49.1231	45.5009	44.06	47.4147	46.4882	50.697	61.9217	46.7955	54.2807	59.0241	63.3315	55.0214	61.199	59.8269	57.5781	67.9714	58.4861	60.4945
	age_sd	16.8974	5.96541	5.73003	11.7047	14.0245	13.0715	14.0466	13.792	13.8961	10.2223	13.369	13.8559	14.8178	3.75633	3.3	9.27093	15.04	14.6232	5.56121	5.35289	7.2535	8.85128	14.1792	8.70956	9.84092	10.7957	11.7892	10.6479	8.92795	13.6555	13.0769	14.2516	13.9681	14.2741	13.0907	15.21	12.2536	12.7975	12.8402	11.3825	10.5315	16.6009	10.1504	9.27784	8.18982	10.0659	9.66211	9.90675
	female	552	896	3337	141	212	2160	90	80	500	65	1700	158	1569	831	914	69	288	234	450	1601	1433	3184	197	220	2229	493	546	837	845	308	989	739	1049	1207	181	15	241	1165	1955	47	619	529	301	1033	39	18	81	261
	height_mean	165.69	168.292	168.617	168.726	164.393	167.723	163.723	166.028	163.43	161.274	163.201	161.523	170.152	169.113	171.069	179.679	169.196	170.092	164.673	164.941	171.039	169.684	161.792	167.666	168.615	169.403	170.621	168.572	162.726	160.483	164.036	162.109	161.729	163.225	162.105	166.424	174.726	167.756	169.238	167.828	168.656	171.195	162.099	169.093	160.881	162.166	163.088	162.712
	height_sd	8.9995	9.06255	9.49379	9.5121	8.96688	9.79705	10.1569	9.43046	8.59893	9.22368	9.8279	9.87416	10.0823	9.51478	9.17668	10.0014	10.012	9.62941	9.26759	9.5031	9.67837	9.43903	9.12415	8.96867	9.47913	9.66053	10.0292	8.94244	7.63262	8.8442	9.17631	8.88804	9.48881	9.45829	8.87223	9.00358	10.1934	9.26667	9.26574	8.96454	9.5639	10.7589	8.59666	9.62646	8.44517	9.82892	9.38825	8.67227
[truncated: 20 more columns]

## Sheet: Supplementary Data 2
Supplementary Data 2: CHR: Chromosome, POSITION (b38): variant position in genome build 38, A1: effect allele, A0: reference allele
CHR	POSITION (b38)	A1	A0
1	101257067	A	G
1	101285191	T	C
1	10130826	A	T
1	101474133	T	G
1	10158319	A	G
1	10158381	T	C
1	10171405	C	T
1	10182173	T	C
1	101925146	G	A
1	1020217	G	T
1	1022518	G	T
1	10225651	A	G
1	1024462	C	T
1	10256671	A	G
1	102647847	A	G
1	102747425	C	A
1	102751325	G	A
1	10282294	C	T
1	10282571	G	A
1	102881860	A	G
1	102886895	A	G
1	102889503	G	T
1	102913704	T	A
1	102914314	A	C
1	102914362	G	A
1	102914837	G	A
1	102915740	T	C
1	102923434	TA	T
1	102923434	T	TA
1	102934350	G	A
1	102940237	G	A
1	102940336	G	A
1	102961825	A	G
1	102961851	T	C
1	102967101	A	G
1	102978941	A	G
1	102979123	T	G
1	102984640	T	C
1	102987823	G	C
1	102989661	C	T
1	103002040	A	G
1	103003211	A	T
1	103004433	A	G
1	103006178	A	AAAATAAATAAAT
1	103017773	T	C
1	103017802	T	A
1	103017958	C	T
1	103078635	C	T
1	103078878	A	G
1	10308041	A	G
1	103082763	C	G
1	103082941	A	C
1	103086362	G	A
1	10326448	T	C
1	103276423	A	G
1	103295907	T	G
1	1034279	G	A
1	10352578	A	T
1	103536187	C	T
1	10361820	A	G
1	10365059	AT	A
1	10365059	A	AT
1	10371074	C	T
1	10400659	AT	A
1	10400659	A	AT
1	10419578	C	G
1	10430702	TTGGCTTAAC	T
1	10430732	G	C
1	10430824	G	A
1	10451487	C	T
1	10463671	C	CT
1	10469137	T	C
1	106413437	A	C
1	107343656	A	G
1	107778919	C	T
1	107947086	C	A
1	108138196	G	A
1	108850231	C	T
1	109272258	C	T
1	109274241	TC	T
1	109274241	T	TC
1	109275908	C	T
1	109480810	G	A
1	109736980	T	G
1	109737371	G	A
1	10978419	C	T
1	109823461	T	C
1	109947719	C	T
1	110307491	G	C
1	11030859	C	A
1	11045049	C	T
1	11067944	A	G
1	11068597	G	A
1	11069791	A	G
1	11072160	G	A
1	11074100	T	G
1	11077721	C	T
1	11081130	C	G
1	110887675	T	C
1	110951572	C	T
1	111185663	T	C
1	111197234	C	T
1	11121270	C	T
1	11130589	G	A
1	11145001	C	T
1	111723744	T	C
1	111920362	A	G
1	11228576	G	C
1	11228701	G	A
1	11229104	G	A
1	11232609	T	A
1	11241657	A	G
1	112509108	C	G
1	112509533	C	G
1	112525955	C	T
1	112539676	AAAAG	A
1	11257263	C	T
1	112597961	T	C
1	112618728	G	A
1	112648185	A	C
1	112688664	T	C
1	112688881	G	T
1	112694059	C	T
1	112694549	A	G
1	112696760	G	A
1	112696883	T	C
1	112698168	G	T
1	112698430	T	C
1	112699500	T	G
1	112700426	C	T
1	112701811	T	C
1	112703884	C	T
1	113054942	G	A
1	113331869	T	A
1	113623939	A	G
1	113812032	T	C
1	114135375	T	C
1	114508270	G	A
1	115075235	T	C
1	115214060	G	A
1	115286692	G	A
1	115431299	C	T
1	115755137	C	A
1	116287675	G	A
1	11643786	A	G
1	117009457	T	C
1	117018307	C	A
1	117640170	T	C
1	117956431	T	G
1	1180409	G	A
1	118177333	T	C
1	118301052	C	T
1	118307286	G	A
1	118325782	G	C
1	118377869	A	G
1	118617643	T	C
1	11868657	C	G
1	118850192	G	A
1	118881404	T	A
1	118884844	A	C
1	118932211	C	T
1	118935988	G	A
1	118961661	G	A
1	119039314	T	C
1	119620164	T	C
1	119623830	G	C
1	119674348	C	T
1	1197583	G	A
1	1203836	G	A
1	1211863	A	C
1	1211917	G	A
1	1217733	G	A
1	1219159	G	A
1	1242538	CT	C
1	1242865	C	T
1	1243102	A	G
1	1243545	G	A
1	1243650	G	A
1	1243929	G	A
1	1290841	A	G
1	1303112	G	A
1	1312198	TGG	T
1	1312198	T	TGG
1	1313807	G	A
1	13472989	C	T
1	13529113	C	T
1	13536255	T	C
1	13586482	T	C
1	13610327	G	T
1	13610594	G	T
1	13620373	G	A
1	1370181	C	T
1	1373602	A	G
1	1374505	A	G
1	13779144	G	A
1	13821946	T	G
1	13823106	C	T
1	13823127	T	C
1	1387159	C	T
1	1387698	A	G
1	1387763	CCT	C
1	1398218	C	A
1	1402457	A	G
1	14120022	T	A
1	1426253	G	A
1	1426261	C	T
1	1439454	A	G
1	1439805	G	C
1	1452346	A	G
1	1452384	G	A
1	14692164	C	T
1	147097371	A	G
1	147242742	C	G
1	147242777	G	C
1	147252753	G	A
1	147268917	A	G
1	147275490	C	T
1	147276344	C	CAGCCA
1	147284549	A	AAAAC
1	147286246	G	A
1	147287641	C	G
1	147293770	C	G
1	147295381	A	G
1	147366460	C	T
1	147579258	G	A
1	147598816	C	T
1	147613267	G	A
1	147625834	T	C
1	147627486	G	T
1	147647471	G	A
1	1480855	GCTT	G
1	148931736	C	T
1	149021033	C	A
1	149021116	C	T
1	149032128	G	A
1	149583945	C	T
1	149914583	C	A
1	149926400	A	G
1	149930450	C	T
1	149933386	G	A
1	149934520	T	C
1	149936215	A	G
1	149937602	G	A
1	149959622	G	A
1	150148889	C	T
1	150226707	CTCCTCT	C
1	150261883	T	G
1	150390785	A	G
1	150446172	A	C
1	150497543	A	G
1	150510262	G	A
1	150553749	CCAGAGCCCAGGCCTCTGGCA	C
1	150555642	T	TACAC
1	150559429	C	A
1	150559900	G	A
1	150569652	A	G
1	150578851	G	A
1	150579566	G	A
1	150686495	C	T
1	150747785	C	A
1	150764614	C	T
1	150817477	T	A
1	150876627	C	A
1	150950623	T	C
1	150966336	C	A
1	150966805	C	T
1	150983106	A	G
1	151001686	G	A
1	151008749	C	A
1	151031889	C	A
1	151034063	C	A
1	151043088	G	A
1	151088051	G	A
1	151131602	C	T
1	151236587	C	T
1	151238313	C	T
1	151260531	C	T
1	151265113	TC	T
1	151266575	T	C
1	151267094	C	T
1	151286567	C	T
1	151287067	G	A
1	151291306	A	G
1	151315696	G	A
1	151365312	A	G
1	151399662	G	A
1	151401549	T	C
1	151408251	A	G
1	151408844	GA	G
1	151412235	A	G
1	151412257	G	A
1	151423306	T	C
1	151423561	A	C
1	151428466	A	C
1	151429569	A	G
1	151466396	T	C
1	151829475	G	A
1	151831188	C	T
1	151944275	C	A
1	152032328	A	G
1	152155645	G	A
1	152313385	G	A
1	152848030	T	C
1	153614832	C	T
1	153615732	G	A
1	153615803	G	A
1	153615864	C	T
1	153642236	C	T
1	153665141	G	A
1	153683876	T	G
1	153688038	AC	A
1	153688038	A	AC
1	153688898	CG	C
1	153693443	T	TC
1	153734223	T	G
1	15378576	G	A
1	153961827	T	C
1	1540421	C	T
1	154336165	A	C
1	1543806	C	A
1	1543953	A	G
1	154453621	A	G
1	1544846	C	T
1	154566078	C	G
1	154585209	C	T
1	154599350	C	T
1	154600943	C	T
1	154619664	T	C
1	154839201	A	G
1	154852794	T	G
1	155015228	C	T
1	155018913	T	C
1	155033974	C	A
1	155033975	C	G
1	155036134	A	G
1	155041950	G	A
1	155051352	C	CA
1	155052885	T	C
1	155086559	TG	T
1	155086559	T	TG
1	155134074	A	G
1	155135691	G	A
1	155135811	G	A
1	155135898	C	T
1	155171824	G	A
1	155172281	T	C
1	155176305	G	A
1	155177242	G	A
1	155197081	G	C
1	155202934	T	C
1	155290559	A	G
1	155291835	G	A
1	155295655	C	A
1	155670324	C	T
1	155697311	G	A
1	155950489	A	G
1	156115584	T	C
1	156135237	T	C
1	156135818	G	T
1	156136137	G	A
1	156136394	T	C
1	156137072	C	T
1	156139185	G	C
1	156139236	T	G
1	156176849	G	A
1	156207793	G	A
1	156234256	G	A
1	156266325	A	C
1	156295442	CT	C
1	156305490	G	A
1	156476450	C	A
1	156477111	T	C
1	156480927	G	A
1	156480948	G	A
1	156503322	C	G
1	156657600	C	T
1	156670364	G	A
1	156727264	T	C
1	156728473	C	T
1	156730859	T	G
1	156743766	G	A
1	156996156	A	G
1	157037184	T	C
1	157099362	A	G
1	157101159	A	G
1	1574445	A	G
1	15764403	G	A
1	157985224	G	A
1	15811600	T	G
1	159147011	T	C
1	160090482	G	A
1	16018363	C	T
1	160351390	C	G
1	160425147	A	C
1	161207016	A	G
1	161425765	G	C
1	16179413	C	T
1	161995227	G	C
1	162154155	G	C
1	162330033	G	A
1	162364310	T	C
1	162688693	A	G
1	162854772	G	A
1	163284612	T	C
1	163389227	A	G
1	163964406	G	A
1	164979508	T	G
1	16502007	T	C
1	165202440	T	C
1	165257315	T	C
1	165348759	A	G
1	165403167	G	A
1	165441231	C	T
1	165586985	T	G
1	165630909	G	A
1	16575173	T	C
1	16583569	A	G
1	16587089	A	C
1	16587182	T	C
1	16587644	C	A
1	165912732	A	C
1	166076187	G	A
1	166382957	G	A
1	166685969	G	T
1	167155228	A	T
1	167168408	G	A
1	167386961	G	A
1	16757287	A	C
1	16757312	T	C
1	16758453	A	C
1	16759722	C	G
1	167730058	C	T
1	168104907	G	A
1	168178654	C	T
1	168230019	C	T
1	168647440	T	C
1	168738868	C	T
1	16889585	T	C
1	168953344	G	A
1	16895601	T	C
1	16895748	C	T
1	16895829	C	T
1	16895863	A	T
1	16895912	G	A
1	16895967	G	A
1	169097113	C	T
1	169169630	C	T
1	16922633	C	T
1	16922643	C	A
1	16924561	G	A
1	16931209	G	C
1	16936795	G	A
1	16936967	A	G
1	16937801	G	A
1	16938395	T	G
1	16940113	TG	T
1	16940113	T	TG
1	16940121	A	G
1	16940153	C	T
1	16944256	G	A
1	16948607	C	G
1	16953527	A	T
1	16953530	T	C
1	16953562	G	A
1	16955264	C	CG
1	16955930	G	A
1	16956078	G	A
1	16958527	A	G
1	16958803	C	T
1	16960919	T	C
1	16961144	C	T
1	16965909	A	G
1	16966375	G	A
1	16969184	T	C
1	16974953	C	T
1	16975177	T	C
1	16975285	A	G
1	16975405	AGACAGAACCTGGCACGGGAGCCCG	A
1	16975405	A	AGACAGAACCTGGCACGGGAGCCCG
1	16977094	C	T
1	16977297	C	T
1	16980180	C	G
1	16984695	A	G
1	16986097	G	A
1	16986248	C	T
1	16986662	G	A
1	16986749	CCCCAGGGCTCCT	C
1	16986848	G	A
1	16986959	G	A
1	16987159	C	T
1	16988207	C	T
1	16988447	G	A
1	16992516	G	A
1	16996954	T	C
1	17002236	T	C
1	170204121	A	G
1	170205061	C	T
1	170359418	A	G
1	170451260	C	T
1	170615956	T	C
1	170647586	A	C
1	17068985	G	A
1	17069026	G	A
1	17070003	T	C
1	17070208	T	C
1	17071571	G	C
1	17071574	T	C
1	170747061	A	T
1	17074788	C	T
1	17075621	G	T
1	17075640	T	C
1	17075664	G	A
1	17075760	C	T
1	17075923	A	G
1	17079314	G	A
1	17079421	C	T
1	17079454	C	T
1	17082522	G	A
1	17082746	G	A
1	17083869	G	A
1	17086626	A	C
1	17092388	A	G
1	17092399	A	G
1	17092529	G	A
1	17092571	T	C
1	17104782	G	T
1	171111474	G	C
1	171474229	C	G
1	171498592	A	G
1	171514840	A	G
1	171545736	T	TATTC
1	171783899	A	G
1	171786030	G	A
1	171794382	C	A
1	171796451	G	A
1	171841891	G	C
1	172068939	T	C
1	172084147	T	C
1	172097452	G	T
1	172182532	G	T
1	172220749	T	G
1	172236886	G	A
1	172289468	T	TTTTG
1	172290019	A	C
1	172300502	G	A
1	172343779	G	A
1	172397922	A	G
1	172408122	G	A
1	172408605	G	A
1	172412041	T	TTG
1	172412144	T	C
1	172412243	T	C
1	172418395	G	A
1	172441827	G	A
1	172442356	A	G
1	172456389	C	G
1	172462295	A	G
1	172465235	G	A
1	172468452	G	A
1	172533339	T	C
1	172542829	G	A
1	172556819	C	T
1	172576880	G	A
1	174250260	A	G
1	174563951	T	C
1	17473923	A	G
1	174829611	A	G
1	175232879	C	T
1	175631043	C	T
1	175707760	A	G
1	175922486	C	T
1	176149083	G	A
1	176250302	C	T
1	176342461	G	A
1	176381808	G	A
1	176477258	A	C
1	176479897	G	T
1	176488087	T	G
1	176548157	A	C
1	176552213	T	G
1	176571989	C	T
1	176624388	G	A
1	176668322	G	A
1	176677864	A	G
1	176734686	T	G
1	176736011	C	T
1	176790066	A	G
1	176806542	C	T
1	176823113	A	G
1	176849611	A	G
1	176863009	T	G
1	176863416	G	A
1	176957627	C	G
1	176966575	T	C
1	177023540	C	T
1	177159876	C	G
1	177225914	G	A
1	177649485	A	G
1	177883445	T	C
1	178133585	A	G
1	178844396	G	A
1	179108478	T	C
1	179110920	T	C
1	179279631	T	G
1	179490541	C	T
1	179958000	G	A
1	180157006	A	G
1	180397348	G	C
1	180825625	C	A
1	180917004	C	T
1	180936558	C	T
1	181097202	G	C
1	181745048	T	C
1	182105634	C	T
1	182814887	T	C
1	183001702	G	T
1	183023890	C	T
1	183103455	T	C
1	183108480	C	T
1	183108483	C	T
1	183110718	T	C
1	183115472	A	G
1	183115473	C	A
1	183116561	A	G
1	183116620	A	G
1	183117622	A	C
1	183124740	T	C
1	183125412	T	C
1	183126099	A	G
1	183126342	G	A
1	183127499	G	A
1	183128821	G	GTTA
1	183130566	G	A
1	183131420	T	C
1	183132309	A	C
1	183132336	G	A
1	183132551	G	A
1	183136399	T	C
1	183137604	G	A
1	183138311	G	T
1	183526677	A	G
1	183546642	A	G
1	183764617	T	C
1	183823154	T	C
1	183907048	C	T
1	183936343	T	C
1	183936350	GAA	G
1	183937111	C	T
1	183944406	C	T
1	183969170	C	A
1	183997032	G	A
1	184037415	C	G
1	184051811	G	A
1	184054395	A	C
1	184070601	T	A
1	184072924	T	C
1	184473062	T	C
1	1844830	C	A
1	184702964	G	A
1	184883092	A	G
1	185303351	C	T
1	185531228	G	A
1	186007923	A	G
1	186119940	G	A
1	186144720	G	C
1	18816988	G	A
1	18948031	C	T
1	190537473	C	A
1	19202710	A	G
1	19312149	GCCGGGGGCC	G
1	19312149	G	GCCGGGGGCC
1	193241285	G	A
1	19342741	A	G
1	19356807	G	T
1	19385445	T	C
1	19428536	T	C
1	19431243	C	T
1	19439024	T	G
1	19448752	C	T
1	19448998	A	G
1	19620762	T	C
1	19641564	T	C
1	197347278	T	G
1	197477907	T	C
1	197511856	C	T
1	197643117	A	C
1	198026831	G	A
1	198150844	G	C
1	199041592	C	T
1	199285978	T	G
1	199370587	C	A
1	199425824	T	C
1	199719408	C	T
1	199936700	C	T
1	200067011	C	T
1	200069798	A	G
1	200071596	T	G
1	200132353	G	A
1	200174153	C	T
1	200177563	T	C
1	200228410	A	G
1	200888646	T	C
1	200991758	C	T
1	201047168	G	A
1	201382208	C	T
1	201470345	A	G
1	201534604	T	C
1	201636988	G	A
1	201721417	G	T
1	201743620	A	G
1	201752974	C	T
1	201801245	G	A
1	201876304	C	T
1	201965450	G	A
1	202026298	C	T
1	202174384	A	G
1	202312774	A	G
1	202849626	G	A
1	202880642	T	C
1	202919368	T	C
1	203071794	G	T
1	20310550	C	T
1	20317451	G	C
1	20330331	A	G
1	203348580	T	C
1	203356790	T	C
1	20336445	A	G
1	203443753	C	T
1	203516014	C	T
1	203798694	T	G
1	203817024	A	C
1	203824524	C	A
1	203828207	A	G
1	203828256	A	G
1	203830215	C	T
1	203831587	A	G
1	203831607	G	C
1	203837900	GT	G
1	203838105	T	C
1	203838145	A	G
1	203840252	G	A
1	203848421	T	C
1	203848480	A	G
1	203848492	G	C
1	203850075	A	G
1	203862133	G	A
1	203944852	G	A
1	204079965	G	A
1	20410039	C	T
1	204171778	G	A
1	204229081	A	G
1	204230486	C	T
1	204304618	A	G
1	204580368	C	T
1	20472127	A	G
1	205072414	T	C
1	205435750	T	C
1	205492435	T	C
1	205665187	G	A
1	205686597	G	A
1	205717395	GT	G
1	205717395	G	GT
1	205720679	T	G
1	205750404	G	A
1	205770072	C	T
1	205770268	T	G
1	205771701	T	TC
1	205775010	G	T
1	205795305	A	C
1	205795512	G	A
1	205798757	G	A
1	205813269	G	T
1	205813590	A	G
1	20588679	C	T
1	206195894	T	C
1	206450340	T	G
1	206532906	A	G
1	20664412	G	A
1	206738221	A	G
1	207072659	A	G
1	20713586	C	A
1	20717420	T	C
1	20717433	T	C
1	20717668	A	G
1	20717726	A	C
1	20724465	C	T
1	2074301	T	C
1	20765368	G	T
1	20773353	A	G
1	207807556	G	A
1	208112006	G	A
1	208220203	C	A
1	20847936	T	C
1	20853688	C	T
1	20853757	G	A
1	20862210	A	T
1	20862378	C	A
1	20892557	C	T
1	209715090	G	T
1	210224207	T	C
1	210285814	A	G
1	210364281	C	T
1	210385704	A	G
1	210404540	G	A
1	2104824	G	A
1	210666336	T	C
1	2107293	C	T
1	210804220	G	A
1	210989697	T	C
1	211260330	C	T
1	211513709	G	A
1	211610267	C	A
1	211798245	C	T
1	211875241	G	T
1	211968442	C	A
1	212010180	A	G
1	212043027	G	A
1	212044629	C	CTT
1	212047505	G	A
1	212066721	G	A
1	21207562	T	C
1	212100261	CGA	C
1	212101071	A	C
1	212170981	C	T
1	212242736	C	T
1	21233760	G	C
1	212342271	C	T
1	212377797	G	GCA
1	212379901	AG	A
1	212384257	T	C
1	212442533	T	C
1	212445997	T	C
1	21245108	G	A
1	21247229	G	A
1	21255855	T	C
1	21257432	C	T
1	21257480	A	G
1	21258448	T	C
1	21274184	G	A
1	212895062	T	C
1	21290439	G	T
1	21302954	A	C
1	213212078	G	A
1	21353915	G	A
1	213768451	G	A
1	2137733	C	T
1	213779231	T	C
1	213963882	G	A
1	213977102	T	A
1	214030356	G	A
1	214354813	G	A
1	214367993	A	G
1	2144121	T	G
1	2144131	T	C
1	214435361	A	G
1	214510314	C	A
1	2145970	A	G
1	214856698	C	A
1	214875943	T	C
1	214918613	A	T
1	215041373	C	T
1	215071167	C	T
1	2151019	C	T
1	2151050	G	A
1	21570274	C	T
1	21617920	T	G
1	21626811	G	A
1	216604345	C	T
1	216690681	T	C
1	216899718	A	G
1	216915242	A	G
1	217245390	G	A
1	217294926	T	C
1	217494988	G	C
1	21752964	T	A
1	217592107	T	C
1	217608216	G	GA
1	217610468	C	T
1	217610750	A	G
1	217614388	T	G
1	217631293	T	C
1	217648793	G	A
1	217683284	G	A
1	218136023	A	G
1	218160259	C	T
1	218288025	C	T
1	218342968	G	T
1	218351290	A	G
1	218368717	T	G
1	218405343	T	TTTGTTG
1	218423119	A	G
1	218437320	C	CT
1	218441401	G	A
1	218507616	A	G
1	218590468	A	G
1	218667969	A	G
1	218709262	C	T
1	218717794	A	G
1	218836493	G	A
1	218906226	T	C
1	218930884	C	T
1	2189679	C	T
1	219003266	A	G
1	21904953	T	G
1	21923096	A	G
1	219390002	T	G
1	219570377	C	T
1	219589239	C	A
1	219613872	A	G
1	219764009	T	C
1	21984314	A	G
1	21984354	G	C
1	21986505	C	T
1	22003110	C	T
1	22009686	TC	T
1	22022063	T	C
1	22031562	T	C
1	220315934	A	G
1	22041849	C	T
1	220560588	G	A
1	220837975	G	A
1	220878450	C	T
1	221104166	C	T
1	221140586	T	A
1	22121152	C	CTG
1	221405132	G	A
1	22151000	C	T
1	22153666	A	G
1	221544064	C	G
1	22164231	C	A
1	221698123	A	C
1	22172272	C	A
1	221804171	G	A
1	222068346	G	A
1	222528712	C	T
1	222578449	C	T
1	222798680	C	G
1	222889352	G	A
1	2228951	C	G
1	222931487	A	G
1	223004684	T	C
1	223111186	A	G
1	223142568	A	C
1	22327057	C	T
1	224356827	A	G
1	224364235	CAA	C
1	224376672	C	T
1	224376788	TTA	T
1	224398256	A	C
1	224401123	T	A
1	224434232	G	C
1	224436689	T	C
1	224459191	GCTTAGATCAAGT	G
1	224489943	G	A
1	224964520	C	T
1	225501963	C	T
1	225769181	T	C
1	225943991	C	T
1	225995893	G	A
1	226118040	A	G
1	226199917	G	A
1	226270334	T	A
1	226367601	A	G
1	2263678	C	T
1	226731418	A	G
1	2267618	C	T
1	226764614	T	C
1	226819481	A	G
1	226881976	T	C
1	226883676	T	C
1	226885709	G	C
1	226891254	T	C
1	226893921	A	G
1	226983509	G	A
1	226994332	G	A
1	227029304	C	T
1	227035666	G	A
1	227193741	A	G
1	227281244	G	T
1	227398282	G	A
1	227430060	T	C
1	227556174	T	C
1	227646532	T	TC
1	227646699	G	A
1	227732360	T	G
1	227732613	C	T
1	227735217	A	C
1	227747654	T	C
1	227747743	A	G
1	227767041	C	T
1	227776698	T	C
1	227777109	T	TAA
1	227777289	A	G
1	227816266	G	A
1	227829694	A	G
1	227855795	G	T
1	227891491	C	T
1	22790967	C	T
1	227919220	G	A
1	227919561	G	A
1	227921436	A	G
1	227925345	C	T
1	227931233	A	T
1	227967446	T	C
1	227967548	C	A
1	227967599	C	T
1	227968373	C	T
1	227968442	G	C
1	227970068	G	A
1	227970242	C	T
1	227970359	C	T
1	227970463	T	C
1	227970744	T	C
1	227970748	G	C
1	227970749	G	A
1	227971215	C	CG
1	227971219	C	T
1	228007074	C	G
1	228193817	C	T
1	228318026	C	T
1	228339589	A	G
1	228352924	T	A
1	228475958	G	A
1	228765495	T	G
1	229026434	G	A
1	2293397	G	A
1	22939847	C	G
1	22953931	G	T
1	229689304	T	G
1	229838601	A	G
1	230188618	T	C
1	230279279	A	G
1	23030371	G	A
1	230732317	G	T
1	230906986	T	A
1	230911564	TAC	T
1	230911646	G	A
1	230924990	T	C
1	230928865	G	A
1	230931490	C	T
1	230931572	G	T
1	230933906	A	C
1	230946708	T	C
1	231219312	C	T
1	231556634	C	T
1	231683304	T	C
1	23174861	T	C
1	23210398	C	G
1	23214585	T	A
1	2326288	C	T
1	232643441	C	T
1	23306888	T	C
1	233082438	T	C
1	23338018	T	G
1	23407857	A	C
1	23441176	A	G
1	234500361	G	A
1	234535521	T	C
1	234625700	A	G
1	234727855	G	T
1	234772341	C	T
1	234845303	G	C
1	234894891	C	G
1	235100298	C	T
1	235122425	C	T
1	2351678	C	T
1	235193988	A	ATG
1	235193999	AT	A
1	235194228	A	G
1	235196467	A	G
1	235219873	A	G
1	235220036	T	C
1	235229231	T	C
1	235231226	A	C
1	235341998	AT	A
1	235341998	A	AT
1	235402000	T	C
1	235435658	C	T
1	236143525	A	G
1	236254242	G	C
1	237338558	T	G
1	2387989	A	G
1	23880495	T	C
1	238866637	C	T
1	239659559	T	C
1	240188328	T	C
1	240200887	C	A
1	240229509	G	A
1	240433246	C	T
1	24046481	C	T
1	240607527	A	G
1	240682824	G	A
1	240793549	T	C
1	241237988	G	A
1	241440254	A	G
1	242453686	G	T
1	243234480	C	T
1	243500591	C	T
1	243540042	A	G
1	244025340	G	A
1	244065897	T	C
1	244146478	C	T
1	244214669	C	A
1	244396108	A	G
1	245035934	C	G
1	245664976	T	G
1	246156180	A	G
1	246668054	G	A
1	24717289	A	G
1	247298971	A	G
1	247438293	T	C
1	247857221	G	A
1	24862449	G	T
1	24951491	C	T
1	24962936	G	A
1	24970693	G	A
1	25006571	T	C
1	25052022	C	T
1	25095286	C	T
1	25201453	C	T
1	25348294	C	T
1	25454402	A	G
1	25795064	T	C
1	25809753	G	A
1	25818054	A	T
1	26031176	G	A
1	26057384	A	G
1	26058512	T	C
1	26058659	G	C
1	26061134	A	C
1	26114227	A	T
1	26121956	A	G
1	26122358	T	C
1	26123518	C	T
1	26161504	C	A
1	26177545	G	A
1	26190776	A	G
1	26191282	T	C
1	26191303	A	G
1	26191400	C	T
1	26197910	A	G
1	26199857	G	C
1	26199948	A	G
1	26270653	G	A
1	26324059	C	A
1	26336572	C	T
1	26344653	T	C
1	26408867	C	T
1	26414615	T	C
1	26415053	A	G
1	26425638	A	G
1	26455064	G	A
1	26460136	G	A
1	26474738	C	A
1	26543119	G	A
1	26553301	T	C
1	26557020	A	C
1	26574244	C	G
1	26602511	T	G
1	26695422	G	C
1	26731130	A	C
1	26762955	G	C
1	26780772	T	TC
1	26781754	T	C
1	26789972	C	T
1	26811902	C	T
1	26861390	T	G
1	26890178	G	A
1	26913429	C	G
1	26921792	C	G
1	26921949	C	T
1	26946109	A	ATCT
1	26952082	T	C
1	27171091	A	G
1	27914137	C	T
1	2796762	C	T
1	28045481	T	C
1	28363660	C	T
1	28812463	G	T
1	2881291	C	T
1	29305397	A	G
1	2935641	T	C
1	29474885	C	A
1	30704095	G	T
1	30725886	A	G
1	30766415	C	T
1	3084360	T	C
1	30958329	T	C
1	30988454	C	T
1	31023384	C	T
1	31133936	C	A
1	3130688	T	C
1	31626924	A	G
1	31654822	T	C
1	31668136	C	T
1	31668890	C	G
1	31670172	A	G
1	31670567	G	T
1	31684120	G	C
1	31712103	C	A
1	31905922	C	A
1	31953443	C	T
1	32036829	T	A
1	32076906	C	A
1	32091885	A	G
1	32092072	C	T
1	32155638	A	G
1	32157507	A	G
1	32166008	AC	A
1	32180585	C	G
1	32181532	C	G
1	32207183	G	C
1	32207184	A	T
1	32207307	T	G
1	32207913	G	C
1	32216957	T	C
1	32217361	C	A
1	32229218	A	G
1	32231027	A	C
1	32376718	T	C
1	32653992	A	G
1	32765779	T	G
1	32765802	G	T
1	32786498	TCACATGCATGACTATTCCTAGCC	T
1	32786498	T	TCACATGCATGACTATTCCTAGCC
1	32943950	C	T
1	33312990	T	C
1	33328815	T	C
1	33329971	G	A
1	33329989	A	T
1	33330480	A	C
1	33331290	C	A
1	33354432	C	T
1	33363912	A	C
1	33367264	A	G
1	33821911	C	T
1	3402150	G	A
1	34261978	G	A
1	34656922	C	T
1	3524700	G	A
1	36126011	G	A
1	3622518	A	G
1	36286551	C	T
1	36307804	T	G
1	36322287	G	A
1	36370203	A	C
1	37497155	A	C
1	37513398	A	C
1	37514843	G	C
1	37552549	T	C
1	37557547	T	C
1	37559502	T	C
1	37565008	C	T
1	37567616	G	C
1	37572787	G	A
1	37614393	C	A
1	37616709	G	C
1	37761105	C	A
1	37805823	G	A
1	37806988	G	A
1	37823711	T	C
1	37835578	A	G
1	37835804	G	A
1	37862310	G	T
1	37873123	A	G
1	37880224	A	C
1	37883728	G	A
1	37883934	G	T
1	37931669	G	A
1	37931697	C	T
1	37945678	C	T
1	37945773	G	A
1	37979077	T	C
1	37984238	T	C
1	37987904	A	C
1	37990434	G	A
1	37997832	C	T
1	3852667	A	G
1	38862531	A	C
1	39482552	A	G
1	39573939	G	A
1	39776643	C	T
1	39903560	T	C
1	40292321	T	C
1	40307477	T	C
1	40311080	C	A
1	40312128	T	G
1	40312170	A	G
1	40312705	C	T
1	40315366	G	A
1	40315479	G	C
1	40315503	CG	C
1	40315505	A	C
1	40508484	T	C
1	40624578	A	G
1	40890554	A	G
1	40988753	G	A
1	41001131	G	A
1	41009413	A	G
1	41018645	T	C
1	41020230	C	G
1	41020573	C	T
1	41021732	G	T
1	41028550	G	T
1	41073115	T	C
1	41075181	A	T
1	41075189	T	C
1	41075230	G	A
1	41138306	T	C
1	41152625	G	A
1	41152770	A	T
1	41219963	C	A
1	41223554	C	T
1	41280098	T	C
1	41356107	G	A
1	41451357	G	A
1	41536492	G	A
1	41584695	C	T
1	41679093	C	T
1	41774046	T	C
1	41856381	G	T
1	41897710	G	A
1	42085581	A	G
1	42394546	C	T
1	42757818	C	T
1	42942899	C	G
1	43307362	A	G
1	43569801	G	A
1	43582612	T	C
1	43605020	A	G
1	43682946	A	G
1	44003359	T	C
1	44033570	A	G
1	44354647	A	G
1	44667889	G	A
1	44978222	T	C
1	44978366	G	A
1	45298081	T	C
1	45526628	C	G
1	45607817	G	A
1	45613182	A	G
1	45613212	C	T
1	45615275	A	C
1	45616288	C	T
1	45616759	C	A
1	45620180	C	T
1	45620207	C	G
1	45620405	C	T
1	45621241	C	T
1	45621905	G	A
1	45622207	A	G
1	45623553	C	G
1	45628355	A	G
1	45629600	T	C
1	45658991	A	G
1	45660118	C	A
1	45660208	T	C
1	45694588	C	T
1	45699174	A	T
1	45700203	GA	G
1	45700203	G	GA
1	45729539	TAAC	T
1	45729703	T	C
1	45740868	A	G
1	45824639	GTA	G
1	46008230	A	T
1	46021888	A	G
1	46027788	T	G
1	46031037	A	G
1	46032703	A	G
1	46055845	G	A
1	46055887	A	T
1	46132601	A	C
1	46546472	G	A
1	46635445	G	C
1	47203653	G	A
1	47251517	A	G
1	47260415	T	C
1	47269608	T	C
1	47287733	G	A
1	47299818	T	C
1	47301469	C	A
1	47302242	G	A
1	47333967	G	C
1	47375366	G	GA
1	47416825	C	T
1	47466878	T	G
1	47486991	T	G
1	47498869	G	A
1	47527660	G	A
1	47624474	T	C
1	47637312	T	G
1	47695953	G	A
1	47715614	T	C
1	48775285	A	G
1	50148004	T	G
1	50419106	G	A
1	50419112	G	A
1	50433306	G	A
1	50515533	G	A
1	50708658	C	T
1	50858092	A	AT
1	50974105	C	T
1	50976465	A	G
1	50977717	G	C
1	50977769	C	T
1	51274972	A	G
1	51408295	G	A
1	51448023	C	T
1	51788121	C	T
1	52134363	G	T
1	52354788	C	T
1	52615649	G	A
1	52648646	G	A
1	52659928	G	A
1	52715044	C	T
1	52854602	G	T
1	52994018	C	T
1	53047765	T	C
1	53049429	C	A
1	53062121	C	CGGGGG
1	53069806	G	A
1	53109903	C	T
1	53120708	C	A
1	53125199	G	A
1	53266643	G	T
1	53594343	G	C
1	53594575	T	C
1	53605158	T	C
1	53643233	T	C
1	53733811	C	T
1	53737935	C	T
1	54051651	A	G
1	54141484	G	A
1	54364883	C	T
1	54405893	A	ACCGC
1	54417330	A	G
1	54487850	T	C
1	54488572	C	T
1	54548340	C	T
1	54861260	A	G
1	55081023	T	C
1	55624650	C	T
1	56177326	T	C
1	56325113	T	A
1	56407602	G	A
1	56499992	C	T
1	56512147	G	A
1	56547449	C	T
1	56570374	T	C
1	58473830	C	A
1	58839047	C	T
1	58889833	A	T
1	59289884	C	T
1	59417686	T	C
1	59718241	C	G
1	61014328	G	A
1	61141362	C	T
1	61290762	G	T
1	61405184	C	T
1	61437784	A	G
1	61453053	T	C
1	61741582	A	G
1	61747150	C	T
1	61787811	G	A
1	62033153	A	G
1	62079413	C	T
1	62129005	T	C
1	62169409	T	C
1	62211042	T	G
1	6244993	C	T
1	62562527	T	C
1	62831090	C	T
1	63179544	A	C
1	63261871	T	C
1	63317801	C	T
1	63366969	A	C
1	63586989	T	C
1	6361071	T	C
1	63845529	A	T
1	64833288	C	T
1	64998526	C	T
1	65093826	C	T
1	65104345	G	A
1	6524360	C	A
1	65365222	A	C
1	65522479	A	G
1	65694105	C	A
1	65991561	A	G
1	66205085	C	G
1	66301058	C	T
1	66369132	A	G
1	66385464	G	A
1	6645884	C	T
1	66566224	T	G
1	66924733	G	C
1	66924785	C	G
1	66925316	G	C
1	66925320	G	C
1	66947139	T	G
1	66947795	A	G
1	66958314	T	TTTCTC
1	66959628	T	G
1	66970763	A	G
1	66971360	C	T
1	66972852	A	T
1	66976527	C	T
1	66976592	C	T
1	66981767	A	G
1	66985919	A	C
1	66986239	C	T
1	66986241	G	T
1	66992780	G	A
1	67047220	G	T
1	67047237	A	C
1	67052851	C	T
1	67524005	T	G
1	67607244	C	T
1	67671930	T	C
1	67854040	C	T
1	67866990	G	A
1	68145560	C	T
1	68199340	T	C
1	68264746	G	A
1	6887657	C	T
1	6887913	C	T
1	69060999	G	C
1	71008108	T	C
1	71011856	A	G
1	71072260	A	G
1	71078396	CAAG	C
1	71125194	C	T
1	7248204	T	C
1	72708188	C	T
1	74691208	A	C
1	76061833	T	C
1	76080366	G	A
1	76136440	G	T
1	76396963	G	A
1	76566131	G	A
1	76634006	G	A
1	77276109	A	G
1	77479950	G	A
1	77483438	G	A
1	77483444	A	T
1	77713347	A	AT
1	7773425	G	A
1	77801478	G	C
1	77803522	G	A
1	77926761	G	A
1	77979080	C	CGGCCG
1	78094899	G	A
1	78119402	T	C
1	78123914	T	C
1	78157942	C	T
1	7852969	A	G
1	78536309	A	T
1	7934360	A	G
1	79521816	T	C
1	7982676	G	A
1	81238791	C	T
1	8132838	G	A
1	81354908	A	G
1	81431570	A	G
1	82064597	T	C
1	82290160	C	T
1	82478888	G	A
1	82801310	C	T
1	83494497	A	C
1	84236791	C	T
1	84252300	T	C
1	84298566	A	G
1	8441726	A	G
1	84497317	A	G
1	85351612	G	A
1	85418418	T	C
1	85432221	G	A
1	85542853	G	A
1	85543257	T	C
1	85760669	G	A
1	85786342	A	G
1	85823645	A	G
1	85840198	C	A
1	85868633	T	C
1	85874579	C	A
1	85875197	A	G
1	85875209	A	G
1	8592095	A	G
1	86003852	A	G
1	86041909	A	C
1	86125458	A	G
1	86146019	T	C
1	86156315	C	T
1	86433338	A	G
1	86844606	A	G
1	87171711	A	G
1	87224729	C	A
1	87402857	A	G
1	87616853	A	C
1	87748754	G	A
1	8785140	C	A
1	88204404	T	C
1	88574569	C	T
1	88615965	A	G
1	88657760	C	T
1	88760293	T	C
1	88770346	T	A
1	88805891	T	C
1	88961219	G	A
1	88961569	G	A
1	88964737	A	G
1	88979282	C	T
1	89006513	G	A
1	89009135	A	G
1	89009452	C	T
1	89009547	T	G
1	89013380	G	A
1	89013391	C	T
1	89054646	GAAAAAC	G
1	89056829	C	T
1	89517160	T	C
1	89713973	A	G
1	89861996	G	T
1	90761658	G	A
1	91521477	C	T
1	91736142	A	C
1	91866932	C	T
1	91980555	T	C
1	91980841	T	A
1	91981447	A	G
1	91992286	C	T
1	92002184	A	C
1	9200882	G	C
1	92171516	CTTA	C
1	92182304	G	A
1	92244132	T	TAC
1	92245510	A	T
1	92247041	GAA	G
1	92269802	T	C
1	92290386	G	A
1	92300291	A	T
1	92386947	A	G
1	92417920	T	C
1	9244672	G	A
1	9244919	CCCCAGGCA	C
1	9245386	A	C
1	92480922	G	A
1	92513567	G	A
1	92513797	A	G
1	9255788	C	T
1	92605491	G	T
1	92624266	T	C
1	9263851	G	A
1	9264154	C	T
1	92695345	T	C
1	92697828	A	G
1	92698076	C	T
1	92702053	C	T
1	92702297	A	G
1	9275114	G	T
1	9275268	C	G
1	92784550	CTCCG	C
1	9279146	A	G
1	92797590	G	T
1	92837557	A	G
1	92842351	T	A
1	92842611	T	TA
1	92843241	G	A
1	92843296	C	A
1	92858414	T	C
1	9289879	T	C
1	9295877	G	T
1	92961312	G	C
1	93115467	T	C
1	93154836	G	A
1	93158817	T	C
1	93180650	T	C
1	93184175	A	G
1	93207131	C	T
1	93210757	A	G
1	93211021	A	G
1	9321445	C	T
1	93217653	A	G
1	93221534	G	T
1	93239236	CT	C
1	93239236	C	CT
1	93254513	C	G
1	93270998	C	T
1	93360081	T	A
1	93360621	A	T
1	93601078	T	C
1	9365481	C	T
1	9378481	T	C
1	94189254	A	G
1	9439187	G	A
1	9445762	T	C
1	9466920	A	G
1	9482553	G	A
1	94892700	C	T
1	94947411	A	C
1	94963470	T	G
1	9516616	A	G
1	96273416	T	C
1	96534625	T	C
1	9662465	G	C
1	96737300	T	C
1	96777800	TA	T
1	9688387	T	G
1	98076121	C	T
1	98682151	G	T
1	99651294	G	A
1	99896369	G	A
1	99970577	A	G
2	100158583	T	C
2	100226176	C	T
2	100295932	T	C
2	10043621	T	TGCC
2	10043843	A	G
2	10044232	C	CG
2	10044281	C	T
2	10048522	A	T
2	10056450	T	G
2	100674675	C	T
2	100760034	T	C
2	101083132	A	C
2	101917420	T	C
2	10196820	A	G
2	102339008	C	A
2	102344364	A	G
2	102389988	C	T
2	102423413	C	G
2	102423787	T	TG
2	102423789	C	T
2	102478945	G	A
2	102508998	A	G
2	102524988	A	G
2	102525192	G	C
2	102532641	G	A
2	102532703	A	G
2	102532723	A	G
2	102533239	A	C
2	10262506	G	A
2	10262637	A	G
2	103657096	A	G
2	10413751	A	G
2	104320087	A	G
2	104512266	C	T
2	104522881	A	C
2	104580989	C	T
2	104661700	T	C
2	104838845	T	C
2	104855597	T	C
2	104883588	T	G
2	105180808	A	G
2	105242792	C	T
2	105248369	T	C
2	105280546	G	A
2	105308053	A	G
2	105345246	G	A
2	105373259	G	A
2	105396690	C	T
2	105396759	T	C
2	105396791	C	T
2	105773983	G	T
2	105959556	C	T
2	106066166	A	G
2	106074086	G	A
2	106083857	C	A
2	10610177	A	G
2	106157842	A	G
2	106907085	G	T
2	107289609	G	A
2	107838920	G	A
2	107987511	G	A
2	10823444	A	G
2	108439261	C	T
2	109003758	T	C
2	109143240	A	G
2	109160623	T	C
2	109516602	C	T
2	110899289	T	C
2	111008542	C	T
2	111114320	G	A
2	111122707	G	T
2	111123023	C	T
2	111146121	A	G
2	111146255	C	T
2	111641521	G	A
2	111709555	A	G
2	11183150	T	C
2	11186629	G	A
2	112187275	C	T
2	112256402	C	T
2	113072836	G	T
2	113183262	G	C
2	113253214	C	T
2	113735683	A	G
2	113742896	T	C
2	113841632	C	T
2	115634200	C	T
2	11639477	A	G
2	118085861	T	C
2	118276689	G	A
2	118347123	T	C
2	118562507	T	C
2	118757011	C	T
2	119463022	T	C
2	119507175	A	T
2	119769127	T	C
2	11983458	C	T
2	11989203	T	C
2	12053217	A	G
2	120552693	A	C
2	120614301	A	G
2	120769295	T	C
2	120818243	G	A
2	120824482	C	T
2	120830675	G	A
2	120855084	G	A
2	120874879	G	A
2	120989830	G	A
2	121326852	G	A
2	12181983	G	A
2	12413712	C	T
2	12435008	A	G
2	124585060	G	A
2	125177839	G	A
2	126807656	C	T
2	12724640	C	T
2	127406601	G	A
2	127959243	T	C
2	128133304	T	TG
2	12814104	C	T
2	128178426	T	C
2	128178597	TATG	T
2	128182032	C	T
2	128182225	C	T
2	128182243	G	A
2	128186850	T	C
2	128293490	T	C
2	128359348	T	C
2	129353505	T	C
2	130331562	T	C
2	133282947	G	A
2	133596528	T	C
2	133677253	T	C
2	133707267	T	C
2	133738476	C	T
2	134325118	T	C
2	134947988	G	A
2	135133038	G	C
2	135153852	T	C
2	135207806	T	C
2	135230557	T	A
2	135230616	G	A
2	135230846	C	T
2	135243645	T	G
2	135350207	G	A
2	135350269	G	A
2	135355127	T	A
2	135390831	A	T
2	135390832	A	T
2	135566655	A	G
2	135566895	T	C
2	135621624	GT	G
2	135621624	G	GT
2	135621807	A	AC
2	135649909	A	G
2	135650721	C	T
2	135651251	G	A
2	135651503	G	A
2	135652004	A	C
2	135661171	T	C
2	135670175	G	A
2	135754328	AT	A
2	135754328	A	AT
2	135769873	G	GTGAT
2	135788540	A	G
2	135789497	A	G
2	135798089	T	C
2	135800587	C	T
2	135803987	G	A
2	135804902	G	A
2	135812278	C	A
2	135813043	A	T
2	135817629	G	T
2	135836588	G	A
2	135856685	G	A
2	135876201	T	C
2	135932844	T	TA
2	135983330	T	C
2	136115979	A	T
2	136280535	G	C
2	140813368	G	T
2	141587531	A	C
2	142029654	A	G
2	142989395	G	A
2	143565269	G	A
2	143726924	T	C
2	144484555	A	G
2	144938340	G	A
2	145064491	T	A
2	145098687	C	T
2	145388884	A	T
2	145420620	A	G
2	145654572	G	A
2	146154595	A	G
2	147711211	G	A
2	147930162	A	C
2	148663038	T	G
2	14902922	A	G
2	150393944	A	C
2	150488599	G	A
2	150865128	G	A
2	151565423	A	G
2	152355354	T	A
2	152717014	C	T
2	153342976	T	C
2	154008968	T	C
2	1546537	T	C
2	154846556	A	G
2	155652077	G	T
2	155652690	T	C
2	155739132	T	C
2	155820935	T	C
2	155874309	A	G
2	155879234	A	G
2	156069710	C	T
2	156135388	C	A
2	156284768	T	C
2	156360180	G	A
2	156599724	A	G
2	156852454	A	C
2	157256838	A	G
2	157609761	T	C
2	15775902	T	A
2	157779829	A	G
2	1580573	G	A
2	158482912	G	A
2	159011323	C	A
2	159162309	G	T
2	159804596	C	A
2	159805547	T	C
2	15983051	T	C
2	159946133	A	C
2	160346884	T	C
2	160603397	T	C
2	160731968	A	T
2	162015982	A	G
2	162080477	T	G
2	1622620	G	A
2	162267541	C	T
2	16279633	A	G
2	1633429	C	T
2	163461665	A	G
2	163590893	G	T
2	163657729	T	C
2	1638776	G	A
2	1639018	T	C
2	1639436	A	G
2	164609939	T	G
2	16506891	C	A
2	165239218	A	G
2	165421988	A	G
2	166057955	C	T
2	16664566	T	C
2	166797015	T	C
2	16726625	C	A
2	1672921	G	A
2	168129644	A	G
2	168247361	CGCCGCCGCCGCTGTCACCGGG	C
2	168286525	G	A
2	168446732	A	G
2	168786111	G	A
2	168850918	C	T
2	168851042	A	G
2	168860825	C	T
2	168864871	A	G
2	168865434	A	T
2	168973645	G	A
2	1692244	G	A
2	169352465	G	T
2	1694258	A	G
2	169637353	A	G
2	169736199	A	G
2	169780132	C	T
2	170741707	C	T
2	170806511	A	G
2	170996849	G	A
2	171006444	TAAAA	T
2	171049959	GA	G
2	171053746	T	C
2	171053803	C	T
2	171056401	A	T
2	171059861	C	T
2	171069652	T	A
2	171081769	G	GT
2	171160246	G	A
[truncated: 20,116 more rows]

## Sheet: Supplementary Data 3
Supplementary Data 3 ID (UKB): variant ID in UK Biobank, CHR: Chromosome, BP (B38): variant position in build 38, REF ALLELE: reference allele, EFFECT ALLELE: allele for which effect size is estimated, EFFECT ALLELE FREQUENCY: frequency of effect allele in UK Biobank, N: number of individuals in analysis, MAC: minor allele count/number of effect alleles observed, BETA: observed estimate of effect…
ID (UKB)	CHR	BP (B38)	REF ALLELE	EFFECT ALLELE	EFFECT ALLELE FREQUENCY	N	MAC	BETA	SE	LOG10P
chr2:224492608:SG:T:C	2	224492608	T	C	0.00458548	183078	1679	0.197766	0.0220039	18.5982
chr3:72167:IG:GATCATAGCA:G	3	72167	GATCATAGCA	G	0.00268738	183078	984	0.185774	0.0275764	10.7904
chr3:1162239:IG:C:CCTGG	3	1162239	C	CCTGG	0.00626236	183078	2293	0.120544	0.0181401	10.5187
chr3:184708693:SG:C:T	3	184708693	C	T	0.0044735	183078	1638	0.138357	0.0216833	9.75412
chr4:10429808:SG:T:A	4	10429808	T	A	0.00789827	183078	2892	0.111746	0.0165103	10.8848
chr4:80864467:SG:T:C	4	80864467	T	C	0.00439976	183078	1611	0.147802	0.0232454	9.69049
chr5:1520907:SG:T:C	5	1520907	T	C	0.00279116	183078	1022	0.172344	0.0271168	9.68279
chr6:1057896:SG:G:A	6	1057896	G	A	0.00578442	183078	2118	0.119824	0.0190947	9.45699
chr6:34237012:IG:TAATTA:T	6	34237012	TAATTA	T	0.00122079	183078	447	0.304361	0.0412615	12.7888
chr6:34237607:SG:T:C	6	34237607	T	C	0.00328013	183072	1201	0.261156	0.025655	23.6113
chr6:34237902:SG:G:A	6	34237902	G	A	0.000409661	183078	150	0.5094	0.0717924	11.8897
chr6:35537550:SG:A:G	6	35537550	A	G	0.00273927	183078	1003	0.186133	0.0278552	10.6281
chr7:45694113:SG:A:T	7	45694113	A	T	0.00178066	183078	651.999	0.212947	0.0340072	9.41964
chr8:15858481:SG:C:T	8	15858481	C	T	0.00364326	183078	1334	0.147701	0.023681	9.35093
chr9:116154152:SG:G:A	9	116154152	G	A	0.00281847	183078	1032	0.176577	0.0269676	10.2335
chr9:127091879:SG:G:A	9	127091879	G	A	0.000136554	183078	50.0001	-0.784429	0.122296	9.84907
chr10:122489528:SG:C:T	10	122489528	C	T	0.00045609	183078	167	-0.463652	0.0669277	11.3687
chr12:27953832:SG:T:G	12	27953832	T	G	0.00636341	183078	2330	0.133609	0.0198433	10.7799
chr12:76738079:SG:A:C	12	76738079	A	C	0.000324998	183078	119	0.523196	0.0799582	10.2208
chr17:3247240:SG:A:C	17	3247240	A	C	0.00521636	183078	1910	0.123833	0.0198706	9.33664
chr17:34254232:SG:C:T	17	34254232	C	T	0.00315439	183078	1155	0.160632	0.0254745	9.54207
chr17:35928963:SG:T:C	17	35928963	T	C	0.00505249	183078	1850	0.125799	0.0201732	9.34768
chr17:63918961:SG:A:G	17	63918961	A	G	0.000398737	183078	146	-0.459182	0.0714215	9.8918
chr20:33555658:SG:C:T	20	33555658	C	T	0.00213843	183078	782.999	-0.199703	0.0312591	9.77632
chr20:34091784:SG:G:A	20	34091784	G	A	0.00261637	183078	958	-0.164611	0.0249642	10.368
chr20:37261871:SG:G:A	20	37612936	G	A	0.00304909	183078	1116.44	-0.214548	0.0228516	20.2166
chr22:45990133:SG:G:A	22	45990133	G	A	0.00345754	183078	1266	0.155314	0.0245486	9.60157
chrX:819814:DG:<DEL:SVSIZE=47543:AGGREGATED>	23	819814	R	A	0.00300188	137414	825.001	-0.302332	0.0299154	23.2853
chrX:2157366:SG:G:A	23	2157366	G	A	0.00724555	183078	2653	0.116139	0.0167346	11.4069

## Sheet: Supplementary Data 4
Supplementary Data 4 ID (UKB): variant ID in UK Biobank, GENOME_UNIT: genomic aggregate unit to which the variant was annotated, MASK: consequence of variant
ID	GENOME UNIT	MASK
chr10:122489528:SG:C:T	coding_HTRA1_ENST00000368984	missense_cadd_less_25
chr10:122489528:SG:C:T	coding_HTRA1_ENST00000648167	missense_cadd_less_25
chr10:123020489:SG:A:C	regulatory_ENSR00000418352	regulatory_region_variant_cadd_under_25_regulatory_region_variant_gerp_under_2_regulatory_region_variant_jarvis_under_0.99
chr17:63918961:SG:A:G	proximal_CSHL1_ENST00000392824	upstream_cadd_under_25_upstream_gerp_over_2_upstream_jarvis_under_0.99
chr17:63918961:SG:A:G	proximal_GH1_ENST00000323322	upstream_cadd_under_25_upstream_gerp_over_2_upstream_jarvis_under_0.99
chr17:63918961:SG:A:G	proximal_GH1_ENST00000342364	upstream_cadd_under_25_upstream_gerp_over_2_upstream_jarvis_under_0.99
chr17:63918961:SG:A:G	proximal_GH1_ENST00000351388	upstream_cadd_under_25_upstream_gerp_over_2_upstream_jarvis_under_0.99
chr17:63918961:SG:A:G	proximal_GH1_ENST00000458650	upstream_cadd_under_25_upstream_gerp_over_2_upstream_jarvis_under_0.99
chr17:63918961:SG:A:G	proximal_GH1_ENST00000579711	upstream_cadd_under_25_upstream_gerp_over_2_upstream_jarvis_under_0.99
chr17:63918961:SG:A:G	proximal_GH1_ENST00000617086	upstream_cadd_under_25_upstream_gerp_over_2_upstream_jarvis_under_0.99
chr6:34237902:SG:G:A	proximal_HMGA1_ENST00000374116	upstream_cadd_under_25_upstream_gerp_under_2_upstream_jarvis_over_0.99
chr6:34237902:SG:G:A	proximal_MIR6835_ENST00000621552	upstream_cadd_under_25_upstream_gerp_under_2_upstream_jarvis_over_0.99
chr9:127091879:SG:G:A	coding_ANGPTL2_ENST00000373417	missense_cadd_over_25
chr9:127091879:SG:G:A	coding_ANGPTL2_ENST00000373425	missense_cadd_over_25
chr12:27953832:SG:T:G	proximal_-_ENST00000538113	upstream_cadd_under_25_upstream_gerp_under_2_upstream_jarvis_under_0.99
chr12:27953832:SG:T:G	proximal_PTHLH_ENST00000395872	downstream_cadd_under_25_downstream_gerp_under_2_downstream_jarvis_under_0.99
chr12:27953832:SG:T:G	proximal_PTHLH_ENST00000539239	downstream_cadd_under_25_downstream_gerp_under_2_downstream_jarvis_under_0.99
chr12:27953832:SG:T:G	proximal_PTHLH_ENST00000545234	downstream_cadd_under_25_downstream_gerp_under_2_downstream_jarvis_under_0.99
chr17:3247240:SG:A:C	regulatory_ENSR00000282122	regulatory_region_variant_cadd_under_25_regulatory_region_variant_gerp_under_2_regulatory_region_variant_jarvis_under_0.99
chr17:34254232:SG:C:T	proximal_CCL2_ENST00000225831	upstream_cadd_under_25_upstream_gerp_under_2_upstream_jarvis_under_0.99
chr17:34254232:SG:C:T	proximal_CCL2_ENST00000580907	upstream_cadd_under_25_upstream_gerp_under_2_upstream_jarvis_under_0.99
chr17:34254232:SG:C:T	proximal_CCL2_ENST00000582017	upstream_cadd_under_25_upstream_gerp_under_2_upstream_jarvis_under_0.99
chr17:34254232:SG:C:T	proximal_CCL2_ENST00000624362	upstream_cadd_under_25_upstream_gerp_under_2_upstream_jarvis_under_0.99
chr20:37261871:SG:G:A	proximal_GHRH_ENST00000237527	upstream_cadd_under_25_upstream_gerp_over_2_upstream_jarvis_under_0.99
chr20:37261871:SG:G:A	proximal_GHRH_ENST00000373611	upstream_cadd_under_25_upstream_gerp_over_2_upstream_jarvis_under_0.99
chr20:37261871:SG:G:A	proximal_GHRH_ENST00000373614	upstream_cadd_under_25_upstream_gerp_over_2_upstream_jarvis_under_0.99
chr2:224492608:SG:T:C	proximal_CUL3_ENST00000487558	downstream_cadd_under_25_downstream_gerp_under_2_downstream_jarvis_under_0.99
chr2:224848244:SG:G:A	regulatory_ENSR00001231759	regulatory_region_variant_cadd_under_25_regulatory_region_variant_gerp_under_2_regulatory_region_variant_jarvis_under_0.99
chr3:184708693:SG:C:T	proximal_-_ENST00000663807	upstream_cadd_under_25_upstream_gerp_under_2_upstream_jarvis_under_0.99
chr3:184708693:SG:C:T	proximal_MAGEF1_ENST00000317897	downstream_cadd_under_25_downstream_gerp_under_2_downstream_jarvis_under_0.99
chr6:34237012:IG:TAATTA:T	proximal_HMGA1_ENST00000374116	upstream_cadd_under_25_upstream_gerp_over_2_upstream_jarvis_under_0.99
chr6:34237012:IG:TAATTA:T	proximal_HMGA1_ENST00000447654	5_prime_UTR_variant_uAUG_rest
chr6:34237012:IG:TAATTA:T	proximal_HMGA1_ENST00000478214	upstream_cadd_under_25_upstream_gerp_over_2_upstream_jarvis_under_0.99
chr6:34237012:IG:TAATTA:T	proximal_HMGA1_ENST00000674029	5_prime_UTR_variant_uAUG_rest
chr6:34237012:IG:TAATTA:T	proximal_MIR6835_ENST00000621552	upstream_cadd_under_25_upstream_gerp_over_2_upstream_jarvis_under_0.99
chr6:34237607:SG:T:C	proximal_HMGA1_ENST00000374116	upstream_cadd_under_25_upstream_gerp_under_2_upstream_jarvis_over_0.99
chr6:34237607:SG:T:C	proximal_MIR6835_ENST00000621552	upstream_cadd_under_25_upstream_gerp_under_2_upstream_jarvis_over_0.99
chr6:35537550:SG:A:G	proximal_-_ENST00000664260	upstream_cadd_under_25_upstream_gerp_under_2_upstream_jarvis_under_0.99
chr9:116154152:SG:G:A	proximal_PAPPA_ENST00000328252	5_prime_UTR_variant_uAUG_rest

## Sheet: Supplementary Data 5
Supplementary Data 5 ID (UKB): variant ID in UK Biobank, ABS BETA (UKB/All of US/TOPMed): absolute value of observed estimate of effect size in the UK Biobank/All of US/TOPMed respectively, SE (UKB/All of US/TOPMed): standard error of effect estimate, LOG10P (UKB/All of US/TOPMed): -log10(p) of p-value of statistical association, MAF (UKB/All of US/TOPMed): frequency of effect allele, BETA (Meta-…
ID (UKB)	ABS BETA (UKB)	SE (UKB)	LOG10P (UKB)	MAF (UKB)	ABS BETA (All of US)	SE (All of US)	MAF (All of US)	LOG10P (All of US)	ABS BETA (TOPMed)	SE (TOPMed)	LOG10P (TOPMed)	MAF (TOPMed)	ABS BETA (Meta-Analysis excl. UKB)	SE (Meta-Analysis excl. UKB)	LOG10P (Meta-Analysis excl. UKB)	Heterogeneity (ABS UKB BETA vs. ABS META BETA)
chr10:122489528:SG:C:T	4.28414	0.618412	11.3687	0.00045609	8.73332	2.78991	0.00044196	2.75765	2.85	3.32	0.41	3.42e-05	6.29828	2.1359	2.49616	0.67108
chr12:27953832:SG:T:G	1.23455	0.183352	10.7799	0.00636341	4.62512	4.61872	0.005798	0.499426	0.73	0.36	1.22	0.00347	0.753521	0.358911	1.44641	0.463245
chr12:76738079:SG:A:C	4.83433	0.738814	10.2208	0.000324998	-1.54286	2.2928	0.000440966	0.300158	0.47	1.64	0.11	0.000154	-0.211276	1.33389	0.0584145	0.0152522
chr17:3247240:SG:A:C	1.14422	0.183604	9.33664	0.00521636	-1.04223	0.49206	0.004005	1.46631	NA	NA	NA	NA	NA	NA	NA	3.13986e-05
chr17:34254232:SG:C:T	1.48424	0.235384	9.54207	0.00315439	0.54502	0.652135	0.002563	0.39437	-0.67	0.6	0.58	0.00129	-0.112992	0.441546	0.097982	0.17552
chr17:35928963:SG:T:C	1.16238	0.1864	9.34768	0.00505249	0.0125273	0.620722	0.003894	0.00704976	0.23	0.48	0.2	0.00197	0.148619	0.379713	0.157702	0.0760335
chr17:63918961:SG:A:G	4.24284	0.659935	9.8918	0.000398737	2.90213	1.74118	0.000449307	1.01968	2.27	1.63	0.81	0.000177	2.56524	1.18995	1.5072	0.471513
chr2:224492608:SG:T:C	1.82736	0.203316	18.5982	0.00458548	1.93606	0.551578	0.004082	3.34826	0.76	0.45	0.9	0.00228	1.22997	0.34868	3.37726	0.853299
chr20:33555658:SG:C:T	1.84526	0.288834	9.77632	0.00213843	1.02572	0.981357	0.001089	0.528805	0.83	0.87	0.32	0.000582	0.916129	0.651009	0.797636	0.423057
chr20:34091784:SG:G:A	1.52101	0.230669	10.368	0.00261637	1.17978	0.97539	0.003739	0.644983	1.34	0.83	0.77	0.000645	1.27271	0.632116	1.35585	0.833577
chr20:37261871:SG:G:A	2.71702	0.241598	28.6158	0.00304515	2.50644	0.81656	0.001463	2.66849	2.1	0.74	2.37	0.00081	2.28328	0.548333	4.50491	0.804684
chr22:45990133:SG:G:A	1.4351	0.226829	9.60157	0.00345754	0.332312	0.573751	0.002948	0.249906	0.11	0.53	0.07	0.00158	0.212358	0.389316	0.232521	0.0738647
chr3:1162239:IG:C:CCTGG	1.11383	0.167615	10.5187	0.00626236	0.145703	0.38728	0.006336	0.150732	0.11	0.34	0.13	0.00399	0.12554	0.255506	0.205382	0.0217815
chr3:184708693:SG:C:T	1.27842	0.200354	9.75412	0.0044735	0.115802	0.729409	0.003556	0.0585595	1	0.49	1.33	0.00192	0.725054	0.406743	1.12695	0.598933
chr3:72167:IG:GATCATAGCA:G	1.71655	0.254806	10.7904	0.00268738	-0.394014	0.697663	0.001936	0.242423	0.19	0.64	0.11	0.0011	-0.0768786	0.471618	0.060226	0.0266874
chr4:10429808:SG:T:A	1.03253	0.152555	10.8848	0.00789827	-0.192482	0.394512	0.006286	0.203687	0.78	0.36	1.52	0.00353	0.338148	0.265924	0.691401	0.518356
chr4:80864467:SG:T:C	1.36569	0.214787	9.69049	0.00439976	0.472934	0.513053	0.004141	0.447775	NA	NA	NA	NA	NA	NA	NA	0.108471
chr5:1520907:SG:T:C	1.59246	0.250559	9.68279	0.00279116	0.566838	0.715708	0.001867	0.368184	-0.48	0.63	0.35	0.00111	-0.0229844	0.472891	0.0171704	0.176207
chr6:1057896:SG:G:A	1.10717	0.176435	9.45699	0.00578442	0.436263	0.470514	0.004389	0.451212	0.05	0.41	0.05	0.0027	0.21671	0.309109	0.315825	0.181834
chr6:34237012:IG:TAATTA:T	2.8123	0.381256	12.7888	0.00122079	1.68333	1.20629	0.0007371	0.788123	2.11	0.94	1.74	0.000508	1.9488	0.741462	2.06648	0.488722
chr6:34237607:SG:T:C	2.41308	0.237052	23.6113	0.00328013	2.35366	0.866184	0.002397	2.18145	1.04	0.56	1.47	0.00147	1.42723	0.470276	2.61865	0.947246
chr6:34237902:SG:G:A	4.70686	0.663362	11.8897	0.000409661	5.9464	1.45977	0.0005391	4.33354	3.65	1.18	2.69	0.000308	4.55753	0.917676	6.16613	0.895082
chr6:35537550:SG:A:G	1.71987	0.257382	10.6281	0.00273927	0.362432	1.24088	0.001683	0.11338	-0.13	0.68	0.07	0.00101	-0.0162743	0.596331	0.00955997	0.284111
chr7:45694113:SG:A:T	1.96763	0.314227	9.41964	0.00178066	NA	NA	NA	NA	NA	NA	NA	NA	NA	NA	NA	NA
chr8:15858481:SG:C:T	1.36476	0.218812	9.35093	0.00364326	0.199022	0.513516	0.003587	0.155934	0.38	0.43	0.43	0.00251	0.305406	0.329681	0.450685	0.0412441
chr9:116154152:SG:G:A	1.63157	0.249181	10.2335	0.00281847	1.41173	0.656713	0.002186	1.50052	1.17	0.61	1.31	0.00123	1.28196	0.446938	2.38441	0.75429
chr9:127091879:SG:G:A	7.24812	1.13002	9.84907	0.000136554	-1.58426	6.52906	0.000440519	0.0924382	8.82	4.96	1.12	1.71e-05	5.01276	3.94957	0.689577	0.757327

## Sheet: Supplementary Data 6
Supplementary Data 6 CHR: chromosome, BP (b38): position of first variant in aggregate in build 38, GENE: coding-gene for which the association was identified, TRANSCRIPT: Ensembl transcript ID for which the association was identified, CONSEQUENCE: variant consequence required to be included in aggregate: AGGREGATE FREQUENCY: frequency of aggregate of variants, TEST: statistical test for which th…
CHR	BP (b38)	GENE	TRANSCRIPT	CONSEQUENCE	AGGREGATE FREQUENCY	TEST	BETA	SE	LOG10P
1	212035942	DTL	ENST00000542077	hc_lof.singleton	5.09395e-05	ADD	-1.05025	0.167875	9.40386
2	219055352	IHH	ENST00000295731	missense.0.001	NA	ADD-ACATO	NA	NA	12.32
4	17873439	LCORL	ENST00000635767	hc_lof.0.001	NA	ADD-ACATO	NA	NA	15.3431
4	17873439	LCORL	ENST00000635767	hc_lof.singleton	7.27707e-05	ADD	0.888366	0.139829	9.67602
4	122876320	FGF2	ENST00000644866	missense_cadd_over_25.0.001	0.000305637	ADD	-0.446079	0.0684133	10.154
5	32783025	NPR3	ENST00000265074	missense_cadd_over_25.0.001	0.000782285	ADD	0.269693	0.0427851	9.53592
6	35241795	SCUBE3	ENST00000274938	missense_cadd_over_25.0.001	NA	ADD-ACATO	NA	NA	9.49528
8	134478676	ZFAT	ENST00000520214	missense.0.001	0.00842321	ADD	0.0812189	0.0131455	9.18888
8	134637641	ZFAT	ENST00000523243	missense_cadd_over_25.0.001	0.00153546	ADD	0.236755	0.0304935	14.085
9	35793029	NPR2	ENST00000342694	missense_cadd_over_25.0.001	NA	ADD-SKAT	NA	NA	16.7819
9	35793029	NPR2	ENST00000342694	missense.0.001	NA	ADD-SKAT	NA	NA	12.8509
9	114162707	COL27A1	ENST00000356083	hc_lof.0.001	NA	ADD-ACATV	NA	NA	8.97586
14	74506820	LTBP2	ENST00000556690	hc_lof.0.001	NA	ADD-ACATO	NA	NA	9.22418
15	88847280	ACAN	ENST00000352105	hc_lof.0.001	NA	ADD-ACATO	NA	NA	35.778
15	88847280	ACAN	ENST00000352105	hc_lof.singleton	2.91083e-05	ADD	-2.04371	0.221259	19.5949
15	99974470	ADAMTS17	ENST00000568565	missense_cadd_over_25.0.001	0.00407516	ADD	-0.139707	0.0188344	12.9238
15	99974470	ADAMTS17	ENST00000568565	missense.0.001	NA	ADD-ACATO	NA	NA	11.8526
15	99974470	ADAMTS17	ENST00000268070	hc_lof.0.001	0.000462094	ADD	-0.342611	0.0555174	9.16906
17	31258339	NF1	ENST00000356175	hc_lof.singleton	0.000181927	ADD	-0.613861	0.0885288	11.3883
17	31258339	NF1	ENST00000356175	hc_lof.0.001	NA	ADD-SKAT	NA	NA	10.6756
19	8585037	ADAMTS10	ENST00000270328	missense.0.001	NA	ADD-ACATO	NA	NA	10.8645
19	8585037	ADAMTS10	ENST00000270328	hc_lof.0.001	NA	ADD-ACATO	NA	NA	9.5595

## Sheet: Supplementary Data 7
Supplementary Data 7 CHR: chromosome, BP (b38): position of first variant in aggregate in build 38, GENE: coding-gene for which the association was identified, TRANSCRIPT: Ensembl transcript ID for which the association was identified, CONSEQUENCE: variant consequence required to be included in aggregate: AGGREGATE FREQUENCY: frequency of aggregate of variants, TEST: statistical test for which th…
CHR	BP (b38)	GENE	TRANSCRIPT	CONSEQUENCE	AGGREGATE FREQUENCY	TEST	BETA	SE	LOG10P
4	144660031	HHIP	ENST00000505891	upstream_gerp_over_2.0.001	NA	ADD-ACATO	NA	NA	9.27173
6	34240760	MIR6835	ENST00000621552	upstream.0.001	NA	ADD-ACATV	NA	NA	9.70614
6	34245063	HMGA1	ENST00000374116	upstream.0.001	NA	ADD-ACATV	NA	NA	9.71328
17	7017359	C17orf49	ENST00000550038	downstream_gerp_over_2.0.001	0.00419159	ADD	0.114712	0.0185569	9.19755
17	63917186	GH1	ENST00000579711	upstream_gerp_over_2.0.001	0.000905995	ADD	-0.240439	0.0397298	8.84408
20	58910849	GNAS	ENST00000265620	5_prime_UTR_variant.0.001	NA	ADD-ACATV	NA	NA	9.05039
22	44862598	PRR5-ARHGAP8	ENST00000515632	upstream_jarvis_over_0.99.0.001	NA	ADD-SKAT	NA	NA	38.9207

## Sheet: Supplementary Data 8
Supplementary Data 8 CHR: Chromosome, BP (B38): variant position in build 38, ID: variant ID in UK Biobank, REF ALLELE: reference allele, EFFECT ALLELE: allele for which effect size is estimated, EFFECT ALLELE FREQUENCY: frequency of effect allele in UK Biobank, N: number of individuals in analysis, MAC: minor allele count/number of effect alleles observed, BETA: observed estimate of effect size,…
CHROM	BP (b38)	ID	REF ALLELE	EFFECT ALLELE	EFFECT ALLELE FREQUENCY	MAC	N	BETA	SE	LOG10P
6	34233852	chr6:34233852:SG:G:A	G	A	2.45797e-05	9	183078	0.0653747	0.289309	0.0855373
6	34233865	chr6:34233865:SG:C:G	C	G	1.36554e-05	5.00001	183078	-0.121144	0.388144	0.122078
6	34233873	chr6:34233873:SG:C:T	C	T	3.00418e-05	11	183078	-0.0599576	0.261676	0.0868387
6	34233887	chr6:34233887:SG:T:G	T	G	1.36554e-05	5.00001	183078	-0.462667	0.38805	0.632367
6	34233887	chr6:34233887:SG:T:C	T	C	4.36972e-05	16	183078	0.207806	0.216982	0.470818
6	34233901	chr6:34233901:SG:G:C	G	C	1.36554e-05	5.00001	183078	-0.191875	0.388384	0.206711
6	34233923	chr6:34233923:SG:A:C	A	C	0.00045609	167	183078	-0.0315449	0.0672199	0.194588
6	34233927	chr6:34233927:SG:T:C	T	C	1.36554e-05	5.00001	183078	-0.245524	0.388168	0.278151
6	34233942	chr6:34233942:SG:C:T	C	T	1.91175e-05	6.99999	183078	0.408427	0.332902	0.657828
6	34233971	chr6:34233971:SG:G:A	G	A	1.36554e-05	5.00001	183078	-0.738848	0.388072	1.2447
6	34233974	chr6:34233974:SG:G:A	G	A	2.73108e-05	10	183078	0.216027	0.27456	0.365126
6	34233986	chr6:34233986:SG:C:A	C	A	3.27729e-05	12	183078	0.0390381	0.250534	0.0574092
6	34233995	chr6:34233995:SG:C:T	C	T	1.36554e-05	5.00001	183078	-0.382547	0.388101	0.489072
6	34233997	chr6:34233997:IG:A:AC	A	AC	1.36554e-05	5.00001	183078	0.51079	0.388077	0.725601
6	34234008	chr6:34234008:SG:C:T	C	T	3.00418e-05	11	183078	0.0514258	0.261732	0.0735381
6	34234011	chr6:34234011:SG:G:A	G	A	2.45797e-05	9	183078	-0.251529	0.289256	0.415064
6	34234025	chr6:34234025:SG:C:T	C	T	2.45797e-05	9	183078	-0.127856	0.289422	0.181337
6	34234031	chr6:34234031:SG:A:C	A	C	8.73944e-05	32	183078	-0.223723	0.153412	0.839368
6	34234032	chr6:34234032:SG:T:C	T	C	3.5504e-05	13	183078	-0.0482299	0.241192	0.0749418
6	34234088	chr6:34234088:SG:G:A	G	A	6.00837e-05	22	183078	-0.137418	0.18597	0.337288
6	34234109	chr6:34234109:SG:G:A	G	A	1.36554e-05	5.00001	183078	-0.0814823	0.38808	0.0789918
6	34234115	chr6:34234115:SG:C:T	C	T	3.27729e-05	12	183078	-0.00383645	0.250576	0.00533782
6	34234120	chr6:34234120:SG:C:A	C	A	2.18486e-05	8	183078	-0.40701	0.306935	0.733242
6	34234167	chr6:34234167:IG:TTCC:T	TTCC	T	7.64701e-05	28	183078	-0.114952	0.164301	0.315022
6	34234174	chr6:34234174:SG:T:A	T	A	1.91175e-05	6.99999	183078	-1.03329	0.328012	2.78733
6	34234221	chr6:34234221:SG:G:A	G	A	3.00418e-05	11	183078	-0.130511	0.262159	0.208587
6	34234223	chr6:34234223:SG:G:A	G	A	6.55458e-05	24	183078	0.094288	0.17725	0.225658
6	34234269	chr6:34234269:IG:TAC:T	TAC	T	1.36554e-05	5.00001	183078	-0.0921949	0.388328	0.0902648
6	34234273	chr6:34234273:SG:G:C	G	C	4.09661e-05	15	183078	-0.256208	0.224235	0.596519
6	34234286	chr6:34234286:SG:A:G	A	G	1.91175e-05	6.99999	183078	0.140045	0.327993	0.174316
6	34234367	chr6:34234367:SG:T:G	T	G	6.82769e-05	25	183078	-0.153065	0.173592	0.422612
6	34234375	chr6:34234375:SG:G:C	G	C	2.45797e-05	9	183078	0.449254	0.289272	0.919334
6	34234397	chr6:34234397:SG:G:T	G	T	1.63865e-05	6.00002	183078	-0.569731	0.354251	0.967477
6	34234397	chr6:34234397:SG:G:A	G	A	1.36554e-05	5.00001	183078	-0.138903	0.38833	0.142323
6	34234398	chr6:34234398:SG:G:A	G	A	1.91175e-05	6.99999	183078	0.155812	0.327987	0.197399
6	34234421	chr6:34234421:SG:A:C	A	C	1.63865e-05	6.00002	183078	-0.10568	0.354376	0.116033
6	34234434	chr6:34234434:SG:G:A	G	A	1.91175e-05	6.99999	183078	0.312397	0.32803	0.467343
6	34234446	chr6:34234446:IG:AATACTTAT:A	AATACTTAT	A	0.000234873	86.0002	183078	0.00415205	0.0938325	0.0156053
6	34234450	chr6:34234450:SG:C:T	C	T	2.45797e-05	9	183078	0.106222	0.289295	0.146613
6	34234479	chr6:34234479:SG:A:C	A	C	3.82351e-05	14	183078	0.0244927	0.23193	0.0381535
6	34234483	chr6:34234483:SG:A:C	A	C	1.36554e-05	5.00001	183078	-0.409328	0.389941	0.531877
6	34234490	chr6:34234490:SG:G:A	G	A	2.45797e-05	9	183078	-0.20163	0.289419	0.313357
6	34234491	chr6:34234491:SG:G:C	G	C	2.45797e-05	9	183078	-0.103478	0.289268	0.142336
6	34234492	chr6:34234492:SG:C:A	C	A	1.91175e-05	6.99999	183078	-0.277798	0.32798	0.401213
6	34234509	chr6:34234509:SG:G:A	G	A	9.55877e-05	35	183078	-0.193305	0.146835	0.725812
6	34234511	chr6:34234511:SG:G:C	G	C	1.36554e-05	5.00001	183078	0.126978	0.388291	0.128629
6	34234521	chr6:34234521:SG:G:C	G	C	1.36554e-05	5.00001	183078	0.41255	0.388255	0.540646
6	34234522	chr6:34234522:SG:G:T	G	T	1.36554e-05	5.00001	183078	-0.142757	0.388134	0.146898
6	34234532	chr6:34234532:IG:TAGAG:TAG	TAGAG	TAG	6.55458e-05	24	183078	0.0446674	0.177418	0.0962465
6	34234537	chr6:34234537:SG:A:T	A	T	0.000109243	40	183078	-0.2562	0.137384	1.20619
6	34234554	chr6:34234554:SG:G:A	G	A	5.73526e-05	21	183078	-0.307942	0.189982	0.978649
6	34234573	chr6:34234573:SG:G:A	G	A	1.36554e-05	5.00001	183078	-0.162927	0.388131	0.170921
6	34234586	chr6:34234586:SG:C:T	C	T	1.63865e-05	6.00002	183078	0.0833841	0.354303	0.089408
6	34234588	chr6:34234588:SG:A:T	A	T	0.000117436	42.9999	183078	-0.147993	0.132443	0.578692
6	34234589	chr6:34234589:SG:T:C	T	C	3.82351e-05	14	183078	-0.184962	0.232184	0.370923
6	34234590	chr6:34234590:SG:A:G	A	G	1.63865e-05	6.00002	183078	-0.684302	0.354346	1.27195
6	34234603	chr6:34234603:SG:C:A	C	A	6.00837e-05	22	183078	-0.0753741	0.185593	0.164531
6	34234605	chr6:34234605:SG:A:C	A	C	5.46215e-05	20	183078	-0.0685079	0.194501	0.13986
6	34234615	chr6:34234615:SG:T:C	T	C	1.36554e-05	5.00001	183078	-0.524668	0.388157	0.753318
6	34234616	chr6:34234616:SG:A:T	A	T	0.000324998	119	183078	0.0625691	0.0797922	0.363561
6	34234622	chr6:34234622:SG:C:T	C	T	0.000169327	62.0001	183078	0.117054	0.110285	0.539826
6	34234631	chr6:34234631:SG:G:C	G	C	4.09661e-05	15	183078	0.302773	0.224278	0.751976
6	34234649	chr6:34234649:SG:T:C	T	C	1.36554e-05	5.00001	183078	-0.103497	0.388459	0.102423
6	34234658	chr6:34234658:SG:T:A	T	A	2.45797e-05	9	183078	-0.05459	0.289326	0.0704057
6	34234662	chr6:34234662:IG:CACAAT:C	CACAAT	C	6.28148e-05	23	183078	-0.0853308	0.181106	0.195505
6	34234685	chr6:34234685:SG:T:A	T	A	1.36554e-05	5.00001	183078	-0.648678	0.388044	1.02415
6	34234685	chr6:34234685:SG:T:G	T	G	3.82351e-05	14	183078	0.104318	0.232005	0.185105
6	34234708	chr6:34234708:SG:G:A	G	A	1.91175e-05	6.99999	183078	-0.262314	0.328647	0.37184
6	34234713	chr6:34234713:SG:A:C	A	C	1.36554e-05	5.00001	183078	0.60582	0.388155	0.925993
6	34234718	chr6:34234718:SG:A:T	A	T	9.55877e-05	35	183078	-0.133796	0.146753	0.441384
6	34234721	chr6:34234721:IG:AG:A	AG	A	1.36554e-05	5.00001	183078	-0.409328	0.389941	0.531877
6	34234723	chr6:34234723:SG:G:A	G	A	1.63865e-05	6.00002	183078	-0.847539	0.354344	1.77563
6	34234795	chr6:34234795:IG:GCGGAAGTCC:G	GCGGAAGTCC	G	0.000994112	364	183078	-0.204271	0.090399	1.62265
6	34234797	chr6:34234797:SG:G:C	G	C	2.73108e-05	10	183078	-0.0833301	0.274498	0.118357
6	34234822	chr6:34234822:SG:C:T	C	T	2.18486e-05	8	183078	-0.0259174	0.306806	0.0302679
6	34234837	chr6:34234837:SG:G:A	G	A	1.91175e-05	6.99999	183078	-0.400861	0.328172	0.653845
6	34234842	chr6:34234842:SG:A:C	A	C	1.36554e-05	5.00001	183078	0.173765	0.388124	0.184179
6	34234846	chr6:34234846:SG:G:C	G	C	2.45797e-05	9	183078	-0.249296	0.289298	0.410232
6	34234858	chr6:34234858:SG:A:C	A	C	2.45797e-05	9	183078	0.256855	0.289354	0.426304
6	34234860	chr6:34234860:SG:G:A	G	A	3.5504e-05	13	183078	-0.253625	0.241034	0.53359
6	34234866	chr6:34234866:SG:G:A	G	A	2.18486e-05	8	183078	-0.803707	0.306823	2.05516
6	34234882	chr6:34234882:SG:A:G	A	G	0.000128361	47.0002	183078	0.241866	0.126711	1.24958
6	34234894	chr6:34234894:SG:G:C	G	C	9.55877e-05	35	183078	-0.237422	0.147338	0.970249
6	34234896	chr6:34234896:SG:A:C	A	C	2.18486e-05	8	183078	-0.221107	0.306833	0.326842
6	34234904	chr6:34234904:IG:AGCCGCCAG:A	AGCCGCCAG	A	4.91594e-05	18	183078	-0.0222381	0.204542	0.0393279
6	34234950	chr6:34234950:SG:G:A	G	A	0.00027857	102	183078	0.0617602	0.0867502	0.321931
6	34234954	chr6:34234954:SG:T:C	T	C	2.73108e-05	10	183078	0.185774	0.27452	0.302263
6	34234956	chr6:34234956:SG:G:A	G	A	4.36972e-05	16	183078	-0.0191585	0.217676	0.0315799
6	34234968	chr6:34234968:SG:T:C	T	C	1.36554e-05	5.00001	183078	0.00398124	0.388277	0.0035676
6	34234972	chr6:34234972:SG:G:A	G	A	6.82769e-05	25	183078	-0.0753095	0.173679	0.17746
6	34234974	chr6:34234974:SG:G:A	G	A	2.18486e-05	8	183078	0.200485	0.306848	0.289443
6	34234986	chr6:34234986:IG:T:TG	T	TG	1.91175e-05	6.99999	183078	-0.0511274	0.327986	0.0574338
6	34235004	chr6:34235004:SG:C:T	C	T	1.36554e-05	5.00001	183078	0.286511	0.388446	0.336517
6	34235014	chr6:34235014:SG:T:G	T	G	0.000117436	42.9999	183078	-0.00959284	0.132492	0.0258195
6	34235038	chr6:34235038:SG:G:A	G	A	1.36554e-05	5.00001	183078	0.238401	0.388092	0.268392
6	34235045	chr6:34235045:SG:G:C	G	C	4.36972e-05	16	183078	-0.172323	0.217871	0.367565
6	34235061	chr6:34235061:SG:G:A	G	A	2.73108e-05	10	183078	0.303165	0.274587	0.569343
6	34235064	chr6:34235064:SG:T:A	T	A	1.63865e-05	6.00002	183078	0.307837	0.354335	0.414572
6	34235070	chr6:34235070:SG:A:C	A	C	0.000543484	199	183078	-0.0465583	0.0615518	0.347363
6	34235086	chr6:34235086:SG:A:T	A	T	4.91594e-05	18	183078	0.228049	0.204672	0.576451
6	34235088	chr6:34235088:SG:G:A	G	A	3.27729e-05	12	183078	-0.329299	0.250679	0.723604
6	34235114	chr6:34235114:SG:C:T	C	T	1.91175e-05	6.99999	183078	0.179495	0.327978	0.233447
6	34235115	chr6:34235115:SG:G:A	G	A	1.36554e-05	5.00001	183078	0.177	0.38858	0.187925
6	34235116	chr6:34235116:SG:A:G	A	G	0.000387813	142	183078	-0.0682725	0.0731087	0.455458
6	34235126	chr6:34235126:SG:A:G	A	G	1.36554e-05	5.00001	183078	-0.409328	0.389941	0.531877
6	34235142	chr6:34235142:SG:G:T	G	T	9.83187e-05	36	183078	0.135002	0.144814	0.454434
6	34235151	chr6:34235151:SG:A:C	A	C	3.82351e-05	14	183078	-0.0795778	0.231964	0.135755
6	34235158	chr6:34235158:SG:G:C	G	C	3.5504e-05	13	183078	-0.466513	0.241273	1.27435
6	34235165	chr6:34235165:SG:G:C	G	C	1.36554e-05	5.00001	183078	-0.0133273	0.38821	0.0120595
6	34235166	chr6:34235166:SG:C:G	C	G	1.63865e-05	6.00002	183078	-0.0932143	0.354297	0.101014
6	34235167	chr6:34235167:SG:C:G	C	G	6.82769e-05	25	183078	-0.0370498	0.173682	0.0803582
6	34235173	chr6:34235173:SG:C:A	C	A	2.18486e-05	8	183078	0.260169	0.306839	0.401765
6	34235187	chr6:34235187:SG:G:A	G	A	1.63865e-05	6.00002	183078	0.0599944	0.354272	0.0627205
6	34235196	chr6:34235196:SG:G:C	G	C	2.45797e-05	9	183078	0.204806	0.289284	0.3197
6	34235198	chr6:34235198:SG:T:G	T	G	1.91175e-05	6.99999	183078	0.419671	0.327992	0.697418
6	34235205	chr6:34235205:IG:G:GCCCCAC	G	GCCCCAC	6.82777e-05	25	183076	0.11739	0.173612	0.301953
6	34235208	chr6:34235208:SG:C:A	C	A	2.18486e-05	8	183078	0.310766	0.306818	0.507067
6	34235209	chr6:34235209:SG:C:G	C	G	1.36554e-05	5.00001	183078	0.183721	0.388244	0.196499
6	34235224	chr6:34235224:SG:G:A	G	A	2.18487e-05	7.99999	183077	0.579274	0.306855	1.22874
6	34235230	chr6:34235230:SG:G:C	G	C	2.73108e-05	10	183078	-0.342507	0.274396	0.673766
6	34235232	chr6:34235232:SG:G:A	G	A	1.63865e-05	6.00002	183078	-0.193115	0.354341	0.232284
6	34235239	chr6:34235239:SG:C:T	C	T	1.91175e-05	6.99999	183078	-0.0296818	0.328193	0.0324813
6	34235245	chr6:34235245:SG:T:G	T	G	6.28148e-05	23	183078	0.191953	0.180944	0.53946
6	34235246	chr6:34235246:SG:C:A	C	A	4.91594e-05	18	183078	0.252335	0.204578	0.662721
6	34235251	chr6:34235251:SG:A:C	A	C	7.1008e-05	26	183078	0.0851778	0.170199	0.209889
6	34235254	chr6:34235254:SG:C:A	C	A	3.27729e-05	12	183078	0.128643	0.250556	0.216345
6	34235261	chr6:34235261:SG:G:C	G	C	0.000426048	156	183078	0.0468548	0.0706404	0.294866
6	34235270	chr6:34235270:SG:G:T	G	T	1.36554e-05	5.00001	183078	0.156418	0.388139	0.163073
6	34235275	chr6:34235275:SG:C:T	C	T	0.000120167	43.9999	183078	0.0553235	0.128075	0.176676
6	34235298	chr6:34235298:SG:C:T	C	T	4.36972e-05	16	183078	-0.287743	0.216953	0.733434
6	34235309	chr6:34235309:SG:G:A	G	A	3.82351e-05	14	183078	0.0943282	0.231953	0.164784
6	34235322	chr6:34235322:SG:C:G	C	G	0.000106512	39	183078	-0.224246	0.138979	0.972113
6	34235326	chr6:34235326:SG:A:C	A	C	0.00066092	242	183078	-0.08468	0.0558227	0.888467
6	34235332	chr6:34235332:SG:G:A	G	A	1.36554e-05	5.00001	183078	-0.059544	0.38805	0.0564817
6	34235346	chr6:34235346:SG:T:C	T	C	4.64283e-05	17	183078	-0.126969	0.210556	0.262411
6	34235358	chr6:34235358:SG:T:G	T	G	6.28148e-05	23	183078	0.0790285	0.180954	0.178942
6	34235362	chr6:34235362:SG:A:T	A	T	1.36554e-05	5.00001	183078	0.362658	0.388075	0.455879
6	34235385	chr6:34235385:SG:G:A	G	A	5.46215e-05	20	183078	0.171631	0.194066	0.424256
6	34235392	chr6:34235392:SG:A:C	A	C	7.37391e-05	27	183078	-0.417608	0.167007	1.90657
6	34235393	chr6:34235393:SG:G:C	G	C	1.91175e-05	6.99999	183078	-0.421077	0.328028	0.70058
6	34235396	chr6:34235396:SG:G:A	G	A	2.18486e-05	8	183078	0.434413	0.306797	0.80469
6	34235429	chr6:34235429:SG:G:A	G	A	0.00012563	46.0002	183078	0.100498	0.127982	0.364208
6	34235432	chr6:34235432:SG:C:T	C	T	1.63865e-05	6.00002	183078	-0.255517	0.354387	0.327069
6	34235433	chr6:34235433:SG:C:G	C	G	3.00418e-05	11	183078	-0.062201	0.261962	0.0902765
6	34235435	chr6:34235435:SG:G:C	G	C	6.28148e-05	23	183078	-0.156214	0.181024	0.410982
6	34235435	chr6:34235435:SG:G:A	G	A	3.5504e-05	13	183078	-0.0596868	0.240828	0.0946046
6	34235436	chr6:34235436:SG:G:A	G	A	0.00017752	65	183078	-0.0429189	0.10776	0.160885
6	34235440	chr6:34235440:SG:G:A	G	A	0.00040693	149	183078	0.0852043	0.0732591	0.611175
6	34235449	chr6:34235449:SG:C:G	C	G	2.18486e-05	8	183078	-0.00425282	0.306858	0.00482906
6	34235452	chr6:34235452:SG:T:C	T	C	2.18486e-05	8	183078	-0.0879121	0.306821	0.110992
6	34235454	chr6:34235454:IG:G:GACA	G	GACA	1.63865e-05	6.00002	183078	0.274212	0.35426	0.357628
6	34235459	chr6:34235459:IG:CGCGCTCCCGGCCCCTGGCGCCTTCCCGCCCAG:C	CGCGCTCCCGGCCCCTGGCGCCTTCCCGCCCAG	C	0.000103781	37.9998	183077	-0.168934	0.141586	0.633001
6	34235459	chr6:34235459:SG:C:T	C	T	1.36555e-05	5.00002	183077	-0.195956	0.388042	0.212137
6	34235484	chr6:34235484:SG:C:A	C	A	1.91176e-05	6.99999	183077	0.00235867	0.327947	0.00249939
6	34235489	chr6:34235489:SG:C:T	C	T	1.36555e-05	5.00002	183077	-0.156554	0.388076	0.163267
6	34235500	chr6:34235500:SG:G:A	G	A	4.0967e-05	15	183074	-0.254001	0.224065	0.590134
6	34235508	chr6:34235508:SG:C:G	C	G	1.91181e-05	7.00002	183073	0.161226	0.327976	0.2055
6	34235513	chr6:34235513:SG:C:T	C	T	1.91181e-05	7.00002	183073	0.331232	0.327973	0.505114
6	34235519	chr6:34235519:SG:C:G	C	G	5.73542e-05	21	183073	0.269899	0.189404	0.812031
6	34235521	chr6:34235521:SG:T:A	T	A	0.000428791	157	183073	0.202129	0.0692125	2.45646
6	34235525	chr6:34235525:SG:G:A	G	A	6.00856e-05	22	183072	-0.0753841	0.185593	0.164556
6	34235527	chr6:34235527:SG:C:T	C	T	7.10103e-05	26	183072	0.0520442	0.170273	0.119261
6	34235544	chr6:34235544:SG:C:G	C	G	5.73545e-05	21	183072	-0.135574	0.189392	0.324138
6	34235546	chr6:34235546:SG:C:T	C	T	3.55052e-05	13	183072	-0.11344	0.241163	0.195125
6	34235549	chr6:34235549:SG:C:A	C	A	4.36987e-05	16	183072	-0.120787	0.217016	0.238212
6	34235553	chr6:34235553:SG:C:A	C	A	0.000128366	46.9999	183070	-0.172906	0.123983	0.787449
6	34235553	chr6:34235553:SG:C:T	C	T	0.000778391	285	183070	0.0444827	0.05166	0.409825
6	34235554	chr6:34235554:SG:G:C	G	C	5.18924e-05	19	183071	0.206829	0.199107	0.524467
6	34235555	chr6:34235555:SG:G:T	G	T	0.000191183	70.0001	183071	-0.145773	0.103743	0.795934
6	34235559	chr6:34235559:SG:G:C	G	C	2.18504e-05	8	183063	0.140868	0.306806	0.189679
6	34235560	chr6:34235560:SG:G:A	G	A	6.55512e-05	24	183063	0.04197	0.177245	0.090006
6	34235567	chr6:34235567:IG:GCCCACCCCCCGCCCGCTC:GCCACCCCCCGCCCGCTC	GCCCACCCCCCGCCCGCTC	GCCACCCCCCGCCCGCTC	2.18494e-05	7.99998	183071	-0.708402	0.306794	1.679
6	34235567	chr6:34235567:IG:GCCCACCCCCCGCCCGCTC:G	GCCCACCCCCCGCCCGCTC	G	3.82365e-05	14	183071	0.00661078	0.232402	0.00996904
6	34235568	chr6:34235568:SG:C:T	C	T	6.8284e-05	25	183059	-0.0177812	0.173549	0.0369707
6	34235570	chr6:34235570:SG:C:G	C	G	0.000177526	65.0001	183072	-0.0614111	0.107656	0.24536
6	34235571	chr6:34235571:IG:A:AC	A	AC	0.000917692	336	183068	-0.0842741	0.0468811	1.14123
6	34235572	chr6:34235572:SG:C:T	C	T	3.00451e-05	11	183058	0.203442	0.261644	0.359685
6	34235574	chr6:34235574:SG:C:A	C	A	0.000565364	207	183068	0.0692555	0.0608658	0.59314
6	34235575	chr6:34235575:SG:C:T	C	T	9.28617e-05	34	183068	0.0144834	0.148824	0.0350464
6	34235581	chr6:34235581:SG:C:T	C	T	0.000117443	43.0001	183068	0.159934	0.129383	0.664724
6	34235582	chr6:34235582:IG:G:GCTCCCCACCCC	G	GCTCCCCACCCC	0.000262198	96.0001	183068	-0.05989	0.0885968	0.301855
6	34235583	chr6:34235583:SG:C:A	C	A	9.01304e-05	33	183068	0.16839	0.151065	0.576781
6	34235587	chr6:34235587:SG:C:G	C	G	6.00866e-05	22	183069	-0.0223274	0.185034	0.0438532
6	34235590	chr6:34235590:SG:C:A	C	A	0.000155678	56.9999	183070	0.104221	0.113011	0.448046
6	34235590	chr6:34235590:SG:C:T	C	T	1.3656e-05	5.00001	183070	0.324706	0.388033	0.395014
6	34235600	chr6:34235600:SG:A:T	A	T	6.00847e-05	22	183075	-0.404317	0.185039	1.53931
6	34235601	chr6:34235601:IG:A:AACATTCCTGCC	A	AACATTCCTGCC	7.92038e-05	29	183072	0.241631	0.161148	0.873667
6	34235605	chr6:34235605:SG:T:C	T	C	1.63865e-05	5.99998	183077	0.158349	0.354253	0.183839
6	34235607	chr6:34235607:SG:C:A	C	A	1.63866e-05	5.99999	183076	-0.364827	0.354265	0.518419
6	34235621	chr6:34235621:SG:G:T	G	T	2.73109e-05	10	183077	0.147491	0.274476	0.228396
6	34235626	chr6:34235626:SG:T:G	T	G	0.000188444	68.9999	183078	-0.0496141	0.104488	0.197288
6	34235628	chr6:34235628:SG:C:T	C	T	7.64701e-05	28	183078	-0.204793	0.164159	0.673247
6	34235649	chr6:34235649:SG:C:T	C	T	3.82351e-05	14	183078	0.0160713	0.232004	0.0246724
6	34235666	chr6:34235666:SG:C:G	C	G	1.36554e-05	5.00001	183078	-0.274027	0.388385	0.318338
6	34235673	chr6:34235673:SG:A:G	A	G	9.55877e-05	35	183078	-0.131412	0.146798	0.430994
6	34235679	chr6:34235679:SG:T:C	T	C	6.55458e-05	24	183078	-0.00449606	0.177277	0.00887744
6	34235692	chr6:34235692:SG:T:C	T	C	1.63865e-05	6.00002	183078	0.601865	0.354344	1.04862
6	34235693	chr6:34235693:SG:C:T	C	T	9.55877e-05	35	183078	-0.0292293	0.146856	0.074566
6	34235707	chr6:34235707:SG:C:T	C	T	2.45797e-05	9	183078	0.205638	0.289517	0.320998
6	34235711	chr6:34235711:SG:C:A	C	A	1.36554e-05	5.00001	183078	-0.172323	0.3881	0.182415
6	34235714	chr6:34235714:SG:A:C	A	C	7.64701e-05	28	183078	-0.12696	0.1643	0.356863
6	34235716	chr6:34235716:SG:G:A	G	A	0.000346847	127	183078	0.0582234	0.0772769	0.345644
6	34235739	chr6:34235739:SG:G:A	G	A	0.000117436	42.9999	183078	-0.0142782	0.132644	0.0389214
6	34235746	chr6:34235746:SG:G:A	G	A	9.01255e-05	33	183078	0.255831	0.15123	1.04234
6	34235749	chr6:34235749:SG:G:T	G	T	5.46215e-05	20	183078	-0.34053	0.196615	1.07946
6	34235754	chr6:34235754:SG:A:G	A	G	0.000510711	187	183078	-0.0683929	0.0637259	0.54796
6	34235760	chr6:34235760:SG:G:T	G	T	3.00418e-05	11	183078	-0.325377	0.261681	0.67016
6	34235765	chr6:34235765:SG:A:G	A	G	0.000117436	42.9999	183078	0.0239037	0.13241	0.067152
6	34235769	chr6:34235769:SG:A:T	A	T	0.00010105	37.0001	183078	-0.199928	0.142831	0.791594
6	34235776	chr6:34235776:SG:T:G	T	G	1.36554e-05	5.00001	183078	0.274325	0.388276	0.318881
6	34235778	chr6:34235778:SG:A:G	A	G	4.91594e-05	18	183078	-0.0720763	0.204705	0.139803
6	34235780	chr6:34235780:SG:T:G	T	G	0.000136554	50.0001	183078	-0.0441232	0.122948	0.142857
6	34235787	chr6:34235787:IG:CGT:C	CGT	C	4.09661e-05	15	183078	-0.0956674	0.224086	0.174291
6	34235787	chr6:34235787:SG:C:G	C	G	2.18486e-05	8	183078	0.070544	0.306854	0.0871543
6	34235829	chr6:34235829:SG:G:A	G	A	1.36554e-05	5.00001	183078	0.350748	0.388211	0.436208
6	34235840	chr6:34235840:SG:C:T	C	T	4.64283e-05	17	183078	-0.0910392	0.210633	0.176798
6	34235841	chr6:34235841:SG:C:A	C	A	1.36554e-05	5.00001	183078	0.629641	0.388282	0.979275
6	34235853	chr6:34235853:SG:C:A	C	A	1.36554e-05	5.00001	183078	-0.103769	0.388278	0.102773
6	34235855	chr6:34235855:SG:G:C	G	C	0.000163865	60.0002	183078	-0.0497985	0.112702	0.181385
6	34235869	chr6:34235869:SG:G:A	G	A	1.91175e-05	6.99999	183078	0.176029	0.328111	0.227958
6	34235901	chr6:34235901:SG:G:T	G	T	2.18486e-05	8	183078	-0.654695	0.306878	1.48292
6	34235912	chr6:34235912:SG:C:G	C	G	3.5504e-05	13	183078	0.0121726	0.240767	0.0178745
6	34235921	chr6:34235921:SG:T:A	T	A	1.63865e-05	6.00002	183078	0.732215	0.354319	1.41142
6	34235931	chr6:34235931:SG:C:G	C	G	0.000120167	43.9999	183078	0.12617	0.131611	0.471429
6	34235955	chr6:34235955:SG:C:T	C	T	1.63865e-05	6.00002	183078	-0.611476	0.354367	1.07351
6	34235960	chr6:34235960:SG:G:A	G	A	3.5504e-05	13	183078	-0.20697	0.240846	0.408767
6	34235961	chr6:34235961:SG:C:T	C	T	4.91594e-05	18	183078	0.0958502	0.204591	0.194207
6	34235965	chr6:34235965:SG:C:T	C	T	2.45797e-05	9	183078	0.127207	0.290241	0.179679
6	34235973	chr6:34235973:SG:T:C	T	C	4.36972e-05	16	183078	-0.340482	0.216997	0.93318
6	34235981	chr6:34235981:SG:A:G	A	G	3.27729e-05	12	183078	0.0370994	0.250641	0.0543696
6	34235984	chr6:34235984:SG:A:C	A	C	2.45797e-05	9	183078	-0.29117	0.289239	0.502944
6	34236011	chr6:34236011:SG:G:C	G	C	2.45797e-05	9	183078	-0.089849	0.28931	0.121402
6	34236053	chr6:34236053:SG:C:T	C	T	7.1008e-05	26	183078	-0.0504633	0.170933	0.114739
6	34236058	chr6:34236058:SG:A:C	A	C	1.91175e-05	6.99999	183078	-0.239196	0.327987	0.331775
6	34236073	chr6:34236073:SG:C:T	C	T	1.36554e-05	5.00001	183078	-0.373053	0.388332	0.472723
6	34236089	chr6:34236089:SG:T:C	T	C	1.91175e-05	6.99999	183078	-0.256096	0.328007	0.361569
6	34236093	chr6:34236093:IG:TTTA:T	TTTA	T	4.91594e-05	18	183078	-0.0531776	0.20455	0.0996959
6	34236100	chr6:34236100:IG:ACAGT:A	ACAGT	A	4.91594e-05	18	183078	-0.0531776	0.20455	0.0996959
6	34236104	chr6:34236104:SG:T:C	T	C	1.36554e-05	5.00001	183078	-0.250519	0.388154	0.285117
6	34236109	chr6:34236109:SG:A:G	A	G	2.18486e-05	8	183078	0.196715	0.306958	0.282648
6	34236142	chr6:34236142:SG:T:G	T	G	5.46215e-05	20	183078	-0.112857	0.194205	0.250916
6	34236159	chr6:34236159:SG:C:G	C	G	1.91175e-05	6.99999	183078	-0.251682	0.328011	0.353691
6	34236161	chr6:34236161:IG:AAGTC:A	AAGTC	A	5.73526e-05	21	183078	0.373762	0.189487	1.31378
6	34236175	chr6:34236175:SG:T:C	T	C	7.37391e-05	27	183078	-0.0324551	0.167384	0.0724978
6	34236177	chr6:34236177:SG:T:C	T	C	0.000106512	39	183078	0.124088	0.139114	0.428991
6	34236208	chr6:34236208:SG:G:C	G	C	3.5504e-05	13	183078	0.0460812	0.240898	0.071451
6	34236238	chr6:34236238:SG:C:T	C	T	4.09661e-05	15	183078	0.21298	0.224204	0.465791
6	34236257	chr6:34236257:SG:G:C	G	C	0.000199369	73.0002	183078	-0.1945	0.101641	1.25436
6	34236259	chr6:34236259:SG:G:A	G	A	1.63865e-05	6.00002	183078	0.135813	0.354526	0.153874
6	34236260	chr6:34236260:IG:G:GC	G	GC	5.73526e-05	21	183078	-0.0894568	0.190403	0.194855
6	34236267	chr6:34236267:SG:A:G	A	G	2.73108e-05	10	183078	0.306156	0.27445	0.577371
6	34236278	chr6:34236278:SG:T:C	T	C	1.91175e-05	6.99999	183078	0.284604	0.328007	0.413896
6	34236286	chr6:34236286:SG:A:C	A	C	1.36554e-05	5.00001	183078	-0.409328	0.389941	0.531877
6	34236317	chr6:34236317:SG:G:A	G	A	1.36554e-05	5.00001	183078	-0.190486	0.388104	0.205121
6	34236320	chr6:34236320:SG:T:G	T	G	1.63865e-05	6.00002	183078	-0.514386	0.354308	0.833997
6	34236323	chr6:34236323:SG:C:G	C	G	3.00418e-05	11	183078	-0.120678	0.261912	0.19046
6	34236329	chr6:34236329:SG:T:A	T	A	3.27729e-05	12	183078	0.0364195	0.250508	0.053347
6	34236368	chr6:34236368:IG:C:CA	C	CA	2.45797e-05	9	183078	0.153761	0.289328	0.225402
6	34236370	chr6:34236370:SG:C:G	C	G	5.18905e-05	19	183078	0.0120335	0.199338	0.0214255
6	34236377	chr6:34236377:SG:G:A	G	A	1.63865e-05	6.00002	183078	0.212012	0.354237	0.260028
6	34236385	chr6:34236385:SG:G:A	G	A	1.36554e-05	5.00001	183078	-0.147602	0.38808	0.152616
6	34236389	chr6:34236389:SG:T:C	T	C	2.73108e-05	10	183078	0.109151	0.274807	0.16038
6	34236394	chr6:34236394:SG:C:G	C	G	5.73526e-05	21	183078	-0.0230457	0.190985	0.0438536
6	34236395	chr6:34236395:IG:ATCTC:ATC	ATCTC	ATC	2.73108e-05	10	183078	0.178104	0.274485	0.286992
6	34236395	chr6:34236395:IG:ATCTC:A	ATCTC	A	0.000396006	145	183078	-0.0374117	0.0738344	0.212988
6	34236402	chr6:34236402:SG:T:C	T	C	3.27729e-05	12	183078	0.0245666	0.250572	0.0353166
6	34236405	chr6:34236405:SG:T:G	T	G	4.09661e-05	15	183078	-0.15147	0.224053	0.301889
6	34236406	chr6:34236406:SG:T:C	T	C	8.19323e-05	30	183078	-0.139463	0.158518	0.421393
6	34236413	chr6:34236413:SG:G:C	G	C	1.36554e-05	5.00001	183078	0.41623	0.388193	0.547265
6	34236441	chr6:34236441:IG:C:CT	C	CT	0.000142016	52	183078	-0.103962	0.120537	0.410698
6	34236445	chr6:34236445:SG:C:T	C	T	1.36554e-05	5.00001	183078	-0.409328	0.389941	0.531877
6	34236448	chr6:34236448:SG:G:A	G	A	0.00017752	65	183078	-0.146559	0.108068	0.756854
6	34236458	chr6:34236458:SG:C:T	C	T	0.000745584	273	183078	-0.0416868	0.0527161	0.367469
6	34236462	chr6:34236462:IG:AC:A	AC	A	4.36972e-05	16	183078	0.28915	0.217032	0.73811
6	34236464	chr6:34236464:SG:C:A	C	A	4.36972e-05	16	183078	0.28915	0.217032	0.73811
6	34236467	chr6:34236467:IG:CT:C	CT	C	2.18486e-05	8	183078	0.156273	0.306869	0.21426
6	34236468	chr6:34236468:SG:T:G	T	G	1.63865e-05	6.00002	183078	-0.466325	0.354325	0.725513
6	34236475	chr6:34236475:SG:G:A	G	A	0.000188444	68.9999	183078	0.048957	0.10458	0.19403
6	34236475	chr6:34236475:SG:G:C	G	C	1.63865e-05	6.00002	183078	-0.162188	0.354431	0.188935
6	34236483	chr6:34236483:SG:C:T	C	T	1.36554e-05	5.00001	183078	-0.409328	0.389941	0.531877
6	34236485	chr6:34236485:SG:C:T	C	T	6.00837e-05	22	183078	-0.227657	0.185154	0.659829
6	34236493	chr6:34236493:IG:CCCCACACGCCCTGGGGGGGGGGCCGGG:C	CCCCACACGCCCTGGGGGGGGGGCCGGG	C	0.000218486	80	183078	-0.117711	0.0970674	0.647323
6	34236497	chr6:34236497:SG:A:G	A	G	1.91175e-05	6.99999	183078	-0.126091	0.328018	0.15448
6	34236499	chr6:34236499:SG:A:C	A	C	0.000275839	101	183078	-0.0115234	0.0863746	0.0487269
6	34236505	chr6:34236505:IG:T:TGGG	T	TGGG	1.91175e-05	6.99999	183078	0.371932	0.328161	0.589977
6	34236506	chr6:34236506:SG:G:A	G	A	7.64701e-05	28	183078	-0.221437	0.164092	0.751572
6	34236508	chr6:34236508:SG:G:C	G	C	0.000226679	82.9999	183078	0.025826	0.0958876	0.103655
6	34236509	chr6:34236509:SG:G:T	G	T	9.01255e-05	33	183078	0.0514082	0.151191	0.134398
6	34236510	chr6:34236510:SG:G:C	G	C	6.00837e-05	22	183078	-0.0962382	0.185117	0.219575
6	34236513	chr6:34236513:SG:G:A	G	A	3.82351e-05	14	183078	-0.0238002	0.231978	0.0370234
6	34236514	chr6:34236514:SG:G:T	G	T	1.63865e-05	6.00002	183078	0.527399	0.354272	0.864644
6	34236525	chr6:34236525:SG:C:G	C	G	1.36554e-05	5.00001	183078	0.335206	0.388068	0.411495
6	34236529	chr6:34236529:SG:C:T	C	T	0.000133823	49.0001	183078	-0.0776463	0.124647	0.273003
6	34236538	chr6:34236538:SG:C:T	C	T	1.36554e-05	5.00001	183078	-0.152025	0.388165	0.157818
6	34236549	chr6:34236549:SG:G:A	G	A	1.91175e-05	6.99999	183078	0.263781	0.328066	0.375338
6	34236549	chr6:34236549:SG:G:C	G	C	3.00418e-05	11	183078	-0.194712	0.261733	0.340162
6	34236550	chr6:34236550:IG:ACT:A	ACT	A	3.5504e-05	13	183078	0.0224207	0.24074	0.0334836
6	34236560	chr6:34236560:SG:G:A	G	A	0.000120167	43.9999	183078	-0.0855823	0.131002	0.289402
6	34236567	chr6:34236567:SG:T:G	T	G	4.36972e-05	16	183078	0.160004	0.216969	0.336442
6	34236579	chr6:34236579:SG:G:A	G	A	3.00418e-05	11	183078	-0.583142	0.261752	1.58685
6	34236602	chr6:34236602:IG:A:AC	A	AC	6.82769e-05	25	183078	0.20806	0.173624	0.636788
6	34236608	chr6:34236608:SG:C:T	C	T	0.000344116	126	183078	-0.0907667	0.07749	0.617147
6	34236626	chr6:34236626:SG:G:C	G	C	0.000142016	52	183078	0.106638	0.124305	0.407867
6	34236630	chr6:34236630:SG:C:T	C	T	1.91175e-05	6.99999	183078	-0.253783	0.327963	0.357496
6	34236631	chr6:34236631:SG:C:T	C	T	1.36554e-05	5.00001	183078	0.127984	0.388082	0.129853
6	34236637	chr6:34236637:SG:G:A	G	A	1.63865e-05	6.00002	183078	0.0745005	0.354249	0.0791312
6	34236654	chr6:34236654:SG:T:A	T	A	0.00012563	46.0002	183078	0.00475011	0.12812	0.0130381
6	34236661	chr6:34236661:SG:T:C	T	C	2.45797e-05	9	183078	0.0817829	0.289315	0.109342
6	34236664	chr6:34236664:SG:G:A	G	A	9.28566e-05	34	183078	0.0243438	0.154902	0.0579316
6	34236666	chr6:34236666:SG:G:A	G	A	7.64701e-05	28	183078	0.31708	0.164093	1.2731
6	34236671	chr6:34236671:SG:C:T	C	T	2.73108e-05	10	183078	0.0765087	0.274438	0.107676
6	34236674	chr6:34236674:SG:G:A	G	A	1.63865e-05	6.00002	183078	-0.0926362	0.354357	0.100306
6	34236676	chr6:34236676:SG:A:C	A	C	3.5504e-05	13	183078	-0.246584	0.240678	0.514875
6	34236684	chr6:34236684:SG:G:A	G	A	2.45797e-05	9	183078	0.201796	0.289306	0.313831
6	34236689	chr6:34236689:SG:C:T	C	T	2.73108e-05	10	183078	0.225409	0.274593	0.385408
6	34236692	chr6:34236692:SG:G:C	G	C	1.63865e-05	6.00002	183078	0.566046	0.35448	0.957414
6	34236695	chr6:34236695:SG:T:G	T	G	5.18905e-05	19	183078	-0.0452678	0.199075	0.0861225
6	34236698	chr6:34236698:SG:G:T	G	T	5.73526e-05	21	183078	0.0205841	0.189517	0.039287
6	34236700	chr6:34236700:SG:A:C	A	C	0.000131092	48.0001	183078	-0.032756	0.125405	0.100214
6	34236708	chr6:34236708:SG:C:A	C	A	1.91175e-05	6.99999	183078	0.151738	0.328115	0.191278
6	34236714	chr6:34236714:SG:A:C	A	C	2.45797e-05	9	183078	-0.151142	0.289324	0.220841
6	34236715	chr6:34236715:SG:C:A	C	A	0.000128361	47.0002	183078	0.0448947	0.12679	0.140698
6	34236727	chr6:34236727:SG:T:G	T	G	0.000109243	40	183078	-0.143162	0.137291	0.527158
6	34236729	chr6:34236729:SG:C:T	C	T	0.000240335	88.0001	183078	0.0713356	0.0925793	0.355578
6	34236741	chr6:34236741:SG:A:C	A	C	2.73108e-05	10	183078	0.105532	0.274404	0.154566
6	34236743	chr6:34236743:SG:C:T	C	T	7.37391e-05	27	183078	-0.0668665	0.167014	0.161852
6	34236745	chr6:34236745:SG:G:T	G	T	1.63865e-05	6.00002	183078	0.19408	0.35424	0.233753
6	34236746	chr6:34236746:IG:CGCGGCAGCGGCGGCG:CGCGGCG	CGCGGCAGCGGCGGCG	CGCGGCG	2.45797e-05	9	183078	0.404106	0.289495	0.788495
6	34236749	chr6:34236749:IG:GGCA:G	GGCA	G	6.55458e-05	24	183078	-0.136109	0.17714	0.354317
6	34236752	chr6:34236752:SG:A:G	A	G	7.37391e-05	27	183078	0.0522605	0.167065	0.122386
6	34236755	chr6:34236755:IG:G:GGCA	G	GGCA	2.45797e-05	9	183078	0.211921	0.289604	0.333188
6	34236755	chr6:34236755:IG:G:GGCGGCGGCTGGCGGGCGGCA	G	GGCGGCGGCTGGCGGGCGGCA	1.36554e-05	5.00001	183078	-0.271511	0.388153	0.314937
6	34236755	chr6:34236755:SG:G:A	G	A	8.19323e-05	30	183078	0.057075	0.158487	0.143419
6	34236756	chr6:34236756:SG:G:T	G	T	3.27729e-05	12	183078	-0.217961	0.250617	0.415143
6	34236760	chr6:34236760:IG:C:CGGCTGGCG	C	CGGCTGGCG	1.91175e-05	6.99999	183078	0.0464987	0.327995	0.0519469
6	34236763	chr6:34236763:IG:CGGCTGGCGGG:C	CGGCTGGCGGG	C	0.000764701	280	183078	0.0465709	0.0526816	0.424012
6	34236764	chr6:34236764:SG:G:C	G	C	0.000294956	108	183078	-0.0174594	0.0836801	0.0784564
6	34236764	chr6:34236764:SG:G:A	G	A	1.36554e-05	5.00001	183078	-0.0510177	0.388072	0.0479792
6	34236767	chr6:34236767:SG:T:C	T	C	2.18486e-05	8	183078	-0.019472	0.306812	0.0225527
6	34236771	chr6:34236771:SG:G:A	G	A	5.46215e-05	20	183078	-0.0738388	0.194084	0.152666
6	34236774	chr6:34236774:SG:C:T	C	T	0.000764701	280	183078	0.0465709	0.0526816	0.424012
6	34236790	chr6:34236790:SG:T:A	T	A	1.36554e-05	5.00001	183078	-0.292555	0.388359	0.34557
6	34236790	chr6:34236790:IG:TC:T	TC	T	1.36554e-05	5.00001	183078	-0.104466	0.38839	0.1035
6	34236797	chr6:34236797:SG:G:A	G	A	3.5504e-05	13	183078	-0.12622	0.24111	0.221393
6	34236798	chr6:34236798:SG:C:T	C	T	0.000172059	63.0001	183077	0.108314	0.109396	0.491983
6	34236801	chr6:34236801:SG:A:C	A	C	1.36555e-05	5.00002	183077	-0.63082	0.388097	0.982661
6	34236801	chr6:34236801:SG:A:G	A	G	1.91176e-05	6.99999	183077	-0.00957568	0.327997	0.0102346
6	34236824	chr6:34236824:SG:G:C	G	C	1.91176e-05	6.99999	183077	-0.0231278	0.328132	0.0251158
6	34236829	chr6:34236829:SG:A:G	A	G	1.36554e-05	5.00001	183078	1.34076	0.388139	3.25834
6	34236829	chr6:34236829:SG:A:T	A	T	2.45797e-05	9	183078	0.255268	0.28927	0.423047
6	34236835	chr6:34236835:SG:G:T	G	T	5.46215e-05	20	183078	0.230389	0.194409	0.627108
6	34236844	chr6:34236844:SG:G:A	G	A	0.00040693	149	183078	0.141174	0.0712723	1.32224
6	34236857	chr6:34236857:SG:C:T	C	T	7.37391e-05	27	183078	0.232055	0.168737	0.771973
6	34236859	chr6:34236859:SG:G:A	G	A	0.000150209	54.9999	183078	-0.268765	0.117308	1.65841
6	34236864	chr6:34236864:SG:T:C	T	C	2.18486e-05	8	183078	0.206548	0.306822	0.300311
6	34236873	chr6:34236873:SG:C:G	C	G	0.000469745	172	183078	0.429735	0.0663504	10.0282
6	34236875	chr6:34236875:SG:T:G	T	G	1.63865e-05	6.00002	183078	-0.770469	0.354266	1.52808
6	34236884	chr6:34236884:SG:C:T	C	T	2.45797e-05	9	183078	0.469676	0.289553	0.97969
6	34236887	chr6:34236887:SG:C:G	C	G	1.91175e-05	6.99999	183078	0.240959	0.328102	0.334697
6	34236889	chr6:34236889:SG:G:A	G	A	1.63865e-05	6.00002	183078	-0.167136	0.354665	0.195546
6	34236895	chr6:34236895:SG:G:C	G	C	4.09661e-05	15	183078	0.181013	0.224181	0.37736
6	34236899	chr6:34236899:SG:T:A	T	A	4.64283e-05	17	183078	0.00515412	0.210933	0.00854985
6	34236905	chr6:34236905:SG:C:T	C	T	1.36554e-05	5.00001	183078	0.567717	0.38827	0.84256
6	34236905	chr6:34236905:SG:C:G	C	G	1.63865e-05	6.00002	183078	0.147137	0.35426	0.168837
6	34236929	chr6:34236929:SG:G:T	G	T	1.36554e-05	5.00001	183078	0.0324759	0.388074	0.0299755
6	34236932	chr6:34236932:SG:T:G	T	G	1.63865e-05	6.00002	183078	-0.376604	0.354236	0.541036
6	34236933	chr6:34236933:SG:A:C	A	C	2.45797e-05	9	183078	-0.0359061	0.289255	0.045174
6	34236938	chr6:34236938:SG:T:C	T	C	1.63865e-05	6.00002	183078	-0.16296	0.354294	0.190073
6	34236940	chr6:34236940:SG:G:C	G	C	1.36554e-05	5.00001	183078	-0.774194	0.388165	1.33632
6	34236940	chr6:34236940:SG:G:A	G	A	1.63865e-05	6.00002	183078	-0.377107	0.354305	0.541864
6	34236959	chr6:34236959:SG:A:G	A	G	0.000215755	79	183078	0.00928148	0.0978299	0.0341329
6	34236960	chr6:34236960:SG:A:C	A	C	0.000215755	79	183078	0.00928148	0.0978299	0.0341329
6	34236962	chr6:34236962:SG:G:C	G	C	7.37391e-05	27	183078	-0.124945	0.167644	0.340948
6	34236962	chr6:34236962:SG:G:A	G	A	1.36554e-05	5.00001	183078	-0.0229886	0.388331	0.021001
6	34236976	chr6:34236976:SG:C:T	C	T	2.18486e-05	8	183078	-0.152265	0.306823	0.207812
6	34236983	chr6:34236983:SG:G:A	G	A	1.36554e-05	5.00001	183078	0.177716	0.388072	0.189101
6	34236987	chr6:34236987:IG:GCTT:G	GCTT	G	1.91175e-05	6.99999	183078	-0.200637	0.328098	0.266917
6	34236989	chr6:34236989:IG:TTC:T	TTC	T	2.18486e-05	8	183078	-0.466628	0.306799	0.891872
6	34236991	chr6:34236991:IG.0:CT:C	CT	C	6.82769e-05	25	183078	-0.154285	0.173576	0.427038
6	34236993	chr6:34236993:SG:T:C	T	C	4.09661e-05	15	183078	0.133007	0.224187	0.257282
6	34237004	chr6:34237004:SG:C:T	C	T	2.18486e-05	8	183078	0.0492735	0.306838	0.0592741
6	34237008	chr6:34237008:SG:A:G	A	G	2.18486e-05	8	183078	0.0847956	0.307412	0.10642
6	34237019	chr6:34237019:IG:ATTAT:A	ATTAT	A	1.91175e-05	6.99999	183078	0.0328458	0.327992	0.0361029
6	34237066	chr6:34237066:SG:C:T	C	T	0.000505249	185	183078	0.0677562	0.0639605	0.538437
6	34237072	chr6:34237072:SG:C:A	C	A	2.18486e-05	8	183078	0.907595	0.306939	2.50762
6	34237103	chr6:34237103:SG:C:T	C	T	6.28148e-05	23	183078	-0.143143	0.180982	0.367554
6	34237104	chr6:34237104:SG:C:T	C	T	1.63865e-05	6.00002	183078	0.668907	0.354331	1.22876
6	34237105	chr6:34237105:SG:C:G	C	G	6.28148e-05	23	183078	-0.121007	0.181018	0.297716
6	34237105	chr6:34237105:SG:C:T	C	T	2.45797e-05	9	183078	-0.0600128	0.28927	0.0779766
6	34237108	chr6:34237108:SG:C:T	C	T	0.00040693	149	183078	0.0852043	0.0732591	0.611175
6	34237110	chr6:34237110:SG:C:G	C	G	1.91175e-05	6.99999	183078	0.513758	0.328183	0.930055
6	34237119	chr6:34237119:SG:G:C	G	C	5.73526e-05	21	183078	0.136572	0.189585	0.326707
6	34237125	chr6:34237125:IG:TA:T	TA	T	1.63865e-05	6.00002	183078	0.309998	0.354495	0.418098
6	34237126	chr6:34237126:SG:A:C	A	C	6.82769e-05	25	183078	-0.013288	0.173571	0.0273454
6	34237136	chr6:34237136:SG:C:T	C	T	0.000120167	43.9999	183078	-0.125463	0.130879	0.471405
6	34237137	chr6:34237137:SG:G:C	G	C	1.63865e-05	6.00002	183078	-0.336399	0.354383	0.465351
6	34237143	chr6:34237143:SG:C:G	C	G	5.18905e-05	19	183078	-0.631566	0.199213	2.81737
6	34237148	chr6:34237148:SG:C:T	C	T	3.27729e-05	12	183078	-0.149964	0.250544	0.260054
6	34237165	chr6:34237165:SG:C:T	C	T	2.18486e-05	8	183078	0.0810664	0.306796	0.101495
6	34237166	chr6:34237166:SG:G:C	G	C	2.45797e-05	9	183078	0.175252	0.289296	0.263878
6	34237168	chr6:34237168:SG:C:T	C	T	1.63865e-05	6.00002	183078	-0.17578	0.35469	0.207478
6	34237176	chr6:34237176:SG:G:T	G	T	1.63865e-05	6.00002	183078	0.317045	0.354261	0.430843
6	34237181	chr6:34237181:SG:C:T	C	T	2.73108e-05	10	183078	-0.0695729	0.274509	0.0969509
6	34237186	chr6:34237186:IG:G:GTT	G	GTT	8.46634e-05	31	183078	0.307584	0.156004	1.31291
6	34237186	chr6:34237186:IG:G:GCT	GCT	G	0.000204831	75.0001	183078	0.085336	0.100845	0.400731
6	34237187	chr6:34237187:IG:C:CTT	C	CTT	3.00418e-05	11	183078	-0.160906	0.26166	0.26874
6	34237194	chr6:34237194:SG:C:T	C	T	4.64283e-05	17	183078	0.207243	0.210574	0.488081
6	34237216	chr6:34237216:SG:T:G	T	G	0.000218486	80	183078	-0.0284426	0.0970433	0.113819
6	34237217	chr6:34237217:SG:A:C	A	C	6.28148e-05	23	183078	0.217332	0.180948	0.638799
6	34237239	chr6:34237239:SG:C:G	C	G	1.36555e-05	5.00002	183077	-0.619488	0.388255	0.956304
6	34237248	chr6:34237248:SG:T:C	T	C	8.19323e-05	30	183078	0.245826	0.15849	0.917613
6	34237255	chr6:34237255:SG:C:T	C	T	5.73526e-05	21	183078	0.0102171	0.189416	0.0190958
6	34237277	chr6:34237277:SG:C:G	C	G	2.45797e-05	9	183078	-0.524362	0.289331	1.1553
6	34237278	chr6:34237278:SG:A:C	A	C	0.000161134	59.0002	183078	-0.0313452	0.112996	0.107086
6	34237310	chr6:34237310:SG:A:T	A	T	3.00418e-05	11	183078	-0.479567	0.240694	1.3342
6	34237312	chr6:34237312:SG:C:T	C	T	3.27729e-05	12	183078	-0.172555	0.250687	0.3087
6	34237345	chr6:34237345:SG:C:T	C	T	2.45797e-05	9	183078	0.103597	0.289391	0.142453
6	34237354	chr6:34237354:IG:A:AG	A	AG	1.36554e-05	5.00001	183078	0.36047	0.38808	0.452268
6	34237356	chr6:34237356:SG:G:T	G	T	1.36554e-05	5.00001	183078	-0.345348	0.38804	0.427738
6	34237360	chr6:34237360:SG:G:T	G	T	1.36554e-05	5.00001	183078	-0.0945843	0.388092	0.092884
6	34237364	chr6:34237364:SG:C:T	C	T	4.09661e-05	15	183078	-0.096864	0.224516	0.176426
6	34237365	chr6:34237365:SG:C:G	C	G	1.36554e-05	5.00001	183078	0.559761	0.388042	0.826365
6	34237366	chr6:34237366:SG:G:A	G	A	2.45797e-05	9	183078	-0.0916723	0.289301	0.124165
6	34237368	chr6:34237368:SG:G:C	G	C	1.63865e-05	5.99998	183077	-0.227793	0.354249	0.283826
6	34237368	chr6:34237368:SG:G:T	G	T	1.63865e-05	5.99998	183077	-0.0549853	0.354238	0.0571753
6	34237378	chr6:34237378:SG:G:T	G	T	2.73109e-05	10	183077	0.355772	0.27442	0.710364
6	34237378	chr6:34237378:SG:G:C	G	C	1.63865e-05	5.99998	183077	-0.169919	0.354284	0.199625
6	34237380	chr6:34237380:SG:A:C	A	C	0.000232143	85.0001	183077	-0.0354016	0.0941466	0.150644
6	34237386	chr6:34237386:SG:C:T	C	T	1.63865e-05	5.99998	183077	0.0785865	0.354273	0.0838354
6	34237387	chr6:34237387:SG:C:T	C	T	5.18907e-05	19	183077	-0.308316	0.199105	0.915427
6	34237389	chr6:34237389:SG:C:T	C	T	5.46221e-05	20	183076	0.128558	0.194242	0.294076
6	34237393	chr6:34237393:SG:T:C	T	C	8.19332e-05	30	183076	0.173286	0.158456	0.562036
6	34237396	chr6:34237396:SG:G:T	G	T	7.37403e-05	27	183075	-0.00943365	0.167041	0.0200133
6	34237403	chr6:34237403:SG:C:T	C	T	2.73111e-05	10	183076	-0.380044	0.274817	0.778073
6	34237413	chr6:34237413:SG:A:G	A	G	4.36982e-05	16	183074	0.161878	0.216966	0.341407
6	34237415	chr6:34237415:SG:C:G	C	G	1.63868e-05	5.99999	183074	0.293323	0.354248	0.389699
6	34237425	chr6:34237425:SG:C:G	C	G	1.91182e-05	7.00001	183072	0.428247	0.327959	0.717553
6	34237429	chr6:34237429:SG:T:A	T	A	0.00078384	287	183073	0.00593121	0.0512681	0.0419628
6	34237435	chr6:34237435:SG:C:A	C	A	2.45806e-05	8.99999	183071	0.565745	0.289258	1.29685
6	34237436	chr6:34237436:SG:C:G	C	G	2.18494e-05	7.99998	183071	-0.0869225	0.306794	0.10962
6	34237439	chr6:34237439:SG:G:C	G	C	3.27733e-05	12	183076	-0.190867	0.250504	0.350567
6	34237443	chr6:34237443:SG:G:C	G	C	2.18488e-05	7.99998	183076	0.603178	0.306922	1.3064
6	34237445	chr6:34237445:IG:GGCGGCGCGAGCCGGCGGCGGGGGAGGGCCGC:G	GGCGGCGCGAGCCGGCGGCGGGGGAGGGCCGC	G	1.9118e-05	7.00002	183074	0.96182	0.328024	2.47287
6	34237448	chr6:34237448:IG:GGCGCGAGCCGGCGGCGGGGGAGGGCCGCGCGGC:G	GGCGCGAGCCGGCGGCGGGGGAGGGCCGCGCGGC	G	0.000223953	81.9999	183074	0.045182	0.0960411	0.195154
6	34237457	chr6:34237457:SG:C:G	C	G	1.36557e-05	5.00001	183074	-0.121182	0.388111	0.122133
6	34237459	chr6:34237459:SG:G:A	G	A	2.45802e-05	8.99999	183074	-0.151531	0.289329	0.221512
6	34237464	chr6:34237464:SG:G:A	G	A	1.63869e-05	6	183073	-0.177556	0.354309	0.210224
6	34237476	chr6:34237476:IG:C:CGCGGCGCGGGGGCGGGCGGCGGGGCCCG	C	CGCGGCGCGGGGGCGGGCGGCGGGGCCCG	0.000330469	121	183073	-0.379313	0.0790552	5.79535
6	34237476	chr6:34237476:IG.0:CGCGGCGCGGGGGCGGGCGGCGGGGCCCG:C	CGCGGCGCGGGGGCGGGCGGCGGGGCCCG	C	3.27738e-05	12	183073	0.175265	0.250709	0.314704
6	34237484	chr6:34237484:SG:G:C	G	C	1.36558e-05	5.00002	183073	0.539052	0.327961	0.998918
6	34237485	chr6:34237485:SG:G:C	G	C	1.36558e-05	5.00002	183073	-0.028368	0.388082	0.0260745
6	34237490	chr6:34237490:IG:GGGCGGCGGGGCCC:G	GGGCGGCGGGGCCC	G	1.36558e-05	5.00002	183073	-0.674673	0.388107	1.08541
6	34237493	chr6:34237493:SG:C:T	C	T	6.00853e-05	22	183073	-0.131321	0.185125	0.320484
6	34237496	chr6:34237496:SG:C:G	C	G	2.45804e-05	9.00002	183073	0.210959	0.289245	0.331808
6	34237503	chr6:34237503:SG:C:A	C	A	4.36984e-05	16	183073	-0.0350256	0.219679	0.0588254
6	34237508	chr6:34237508:SG:G:C	G	C	1.91181e-05	7.00002	183073	-0.17796	0.327982	0.231058
6	34237537	chr6:34237537:SG:C:G	C	G	1.91186e-05	7.00001	183068	-0.118575	0.32796	0.144066
6	34237538	chr6:34237538:SG:C:T	C	T	1.91184e-05	7.00001	183070	-0.275316	0.32821	0.396251
6	34237539	chr6:34237539:SG:G:C	G	C	3.27743e-05	12	183070	0.279789	0.250502	0.578345
6	34237546	chr6:34237546:SG:G:A	G	A	2.45802e-05	8.99999	183074	-0.269227	0.291189	0.449545
6	34237552	chr6:34237552:SG:C:T	C	T	3.82363e-05	14	183072	-0.471746	0.232002	1.37659
6	34237553	chr6:34237553:SG:C:G	C	G	2.45805e-05	9	183072	-0.183058	0.289257	0.278332
6	34237557	chr6:34237557:SG:G:T	G	T	2.18494e-05	7.99998	183071	-0.000359673	0.306929	0.000406254
6	34237562	chr6:34237562:SG:G:A	G	A	1.6387e-05	6	183072	0.0765236	0.354265	0.0814546
6	34237566	chr6:34237566:SG:G:C	G	C	1.9118e-05	7.00002	183074	-0.418551	0.32797	0.694887
6	34237566	chr6:34237566:SG:G:T	G	T	3.00425e-05	11	183074	0.116586	0.261661	0.183153
6	34237571	chr6:34237571:SG:C:G	C	G	1.91181e-05	7.00002	183073	0.353322	0.328044	0.550591
6	34237587	chr6:34237587:SG:T:C	T	C	1.63871e-05	6.00001	183071	-0.266563	0.354271	0.34506
6	34237591	chr6:34237591:SG:G:C	G	C	0.000139289	50.9998	183072	0.126947	0.121586	0.528057
6	34237609	chr6:34237609:SG:C:T	C	T	5.73542e-05	21	183073	0.0498602	0.18938	0.101092
6	34237628	chr6:34237628:IG:A:ACCCGGCGGAG	A	ACCCGGCGGAG	0.000256724	94	183076	-0.0498471	0.0896921	0.237789
6	34237629	chr6:34237629:SG:C:G	C	G	6.28154e-05	23	183076	-0.0513757	0.18096	0.109868
6	34237631	chr6:34237631:SG:C:G	C	G	1.63866e-05	5.99999	183076	0.273847	0.354285	0.356995
6	34237634	chr6:34237634:IG.0:CGGAGCCCGGA:C	CGGAGCCCGGA	C	0.000191176	69.9999	183077	-0.201963	0.103873	1.2852
6	34237638	chr6:34237638:SG:G:C	G	C	4.36979e-05	16	183075	-0.186331	0.216956	0.408461
6	34237638	chr6:34237638:SG:G:T	G	T	1.91178e-05	6.99998	183075	0.274701	0.328022	0.395405
6	34237639	chr6:34237639:SG:C:A	C	A	2.73111e-05	10	183076	0.151599	0.274416	0.236089
6	34237640	chr6:34237640:SG:C:G	C	G	3.27731e-05	12	183077	0.135356	0.250502	0.229912
6	34237648	chr6:34237648:SG:G:T	G	T	1.36555e-05	5.00002	183077	0.62459	0.388098	0.96844
6	34237650	chr6:34237650:SG:C:T	C	T	0.000117437	43	183077	-0.183352	0.132493	0.778846
6	34237665	chr6:34237665:SG:C:G	C	G	1.91176e-05	6.99999	183077	0.52389	0.328006	0.957733
6	34237666	chr6:34237666:SG:G:C	G	C	1.63865e-05	5.99998	183077	0.17439	0.354422	0.205728
6	34237670	chr6:34237670:SG:G:A	G	A	2.18487e-05	7.99999	183077	-0.133786	0.308142	0.177723
6	34237676	chr6:34237676:SG:C:T	C	T	1.36555e-05	5.00002	183077	0.75313	0.388126	1.28127
6	34237681	chr6:34237681:IG:T:TGGAGCG	T	TGGAGCG	1.36555e-05	5.00002	183077	-0.12506	0.388029	0.126546
6	34237681	chr6:34237681:IG:T:TGGAGCC	T	TGGAGCC	1.36555e-05	5.00002	183077	0.0769292	0.388082	0.0742416
6	34237688	chr6:34237688:IG.0:GGAGCCCGAGCCCGAGCCC:GGAGCCCGAGCCC	GGAGCCCGAGCCCGAGCCC	GGAGCCCGAGCCC	0.000502521	184	183077	0.19537	0.0639682	2.6465
6	34237688	chr6:34237688:SG:G:C	G	C	2.73109e-05	10	183077	-0.19226	0.274385	0.315609
6	34237688	chr6:34237688:IG.0:GGAGCCCGAGCCCGAGCCC:GGAGCCC	GGAGCCCGAGCCCGAGCCC	GGAGCCC	1.36555e-05	5.00002	183077	-0.250782	0.388091	0.285542
6	34237688	chr6:34237688:IG:G:GGAGCCGGAGCCC	G	GGAGCCGGAGCCC	5.73529e-05	21	183077	0.0836831	0.18947	0.181294
6	34237693	chr6:34237693:IG:C:CCGAGCT	C	CCGAGCT	1.63865e-05	5.99998	183077	-0.334213	0.35443	0.461299
6	34237694	chr6:34237694:IG:C:CGAGCCT	C	CGAGCCT	3.82353e-05	14	183077	-0.149642	0.232043	0.284833
6	34237698	chr6:34237698:IG:C:CCCGAGT	C	CCCGAGT	1.63865e-05	5.99998	183077	0.380039	0.354341	0.547469
6	34237702	chr6:34237702:IG:A:AGCCCGG	A	AGCCCGG	0.000218487	79.9999	183077	0.441013	0.0972466	5.23955
6	34237702	chr6:34237702:IG:A:AGCCCGT	A	AGCCCGT	3.0042e-05	11	183077	0.427447	0.261665	0.989916
6	34237702	chr6:34237702:IG:A:AGCCCGAGCCCGG	A	AGCCCGAGCCCGG	2.18487e-05	7.99999	183077	0.306366	0.306797	0.497584
6	34237706	chr6:34237706:SG:C:G	C	G	4.09664e-05	15	183077	-0.428577	0.224112	1.2531
6	34237708	chr6:34237708:SG:G:A	G	A	7.10084e-05	26	183077	-0.428171	0.170223	1.92477
6	34237712	chr6:34237712:IG:CGGGTGA:C	CGGGTGA	C	6.55465e-05	24	183076	-0.329876	0.177179	1.20323
6	34237733	chr6:34237733:SG:C:G	C	G	1.63865e-05	5.99998	183077	-0.221502	0.354277	0.27423
6	34237758	chr6:34237758:SG:T:A	T	A	4.09664e-05	15	183077	0.154647	0.224131	0.309624
6	34237758	chr6:34237758:IG:T:TG	T	TG	4.36975e-05	16	183077	0.107963	0.216984	0.208455
6	34237759	chr6:34237759:SG:G:T	G	T	1.63865e-05	5.99998	183077	0.00459456	0.35425	0.00451755
6	34237766	chr6:34237766:SG:C:T	C	T	1.63865e-05	5.99998	183077	0.321864	0.354241	0.439423
6	34237767	chr6:34237767:SG:G:C	G	C	0.000267648	97.9999	183076	-0.114791	0.08856	0.710168
6	34237767	chr6:34237767:SG:G:T	G	T	0.000166597	60.9998	183076	0.00400508	0.110296	0.0127658
6	34237768	chr6:34237768:SG:G:T	G	T	1.63866e-05	5.99999	183076	-0.676346	0.354271	1.2499
6	34237771	chr6:34237771:IG:G:GC	G	GC	2.18488e-05	7.99998	183076	-0.0802894	0.30684	0.10041
6	34237772	chr6:34237772:SG:C:G	C	G	0.00037143	136	183076	0.0724591	0.0742447	0.482686
6	34237776	chr6:34237776:SG:C:T	C	T	1.63866e-05	5.99999	183076	0.0598284	0.354308	0.0625288
6	34237777	chr6:34237777:SG:C:G	C	G	2.18488e-05	7.99998	183076	0.378181	0.307244	0.660812
6	34237782	chr6:34237782:SG:C:T	C	T	3.82357e-05	14	183075	0.143756	0.231945	0.271322
6	34237794	chr6:34237794:SG:C:A	C	A	0.00049433	181	183076	-0.0281282	0.064963	0.177163
6	34237803	chr6:34237803:SG:A:G	A	G	2.18487e-05	7.99999	183077	0.448444	0.306893	0.841787
6	34237824	chr6:34237824:SG:C:T	C	T	1.63865e-05	6.00002	183078	-0.240018	0.354296	0.302666
6	34237826	chr6:34237826:SG:A:G	A	G	0.000163865	60.0002	183078	0.00572449	0.112285	0.0180274
6	34237828	chr6:34237828:SG:T:G	T	G	0.000365964	134	183078	-0.119357	0.0749987	0.952701
6	34237830	chr6:34237830:SG:C:G	C	G	0.000617223	226	183078	-0.140689	0.063385	1.57764
6	34237833	chr6:34237833:SG:C:T	C	T	0.000114705	41.9999	183078	0.143633	0.134373	0.544991
6	34237834	chr6:34237834:SG:C:T	C	T	0.000191175	69.9999	183078	-0.0891997	0.103777	0.408883
6	34237838	chr6:34237838:SG:C:T	C	T	1.36554e-05	5.00001	183078	0.468302	0.388182	0.642706
6	34237840	chr6:34237840:SG:C:T	C	T	1.63865e-05	6.00002	183078	-0.287664	0.354282	0.380059
6	34237842	chr6:34237842:SG:C:T	C	T	1.36554e-05	5.00001	183078	0.189403	0.388033	0.203793
6	34237849	chr6:34237849:SG:C:T	C	T	4.09661e-05	15	183078	-0.346078	0.224098	0.911818
6	34237861	chr6:34237861:SG:G:T	G	T	6.28148e-05	23	183078	0.0941897	0.181387	0.219273
6	34237863	chr6:34237863:SG:C:A	C	A	1.63865e-05	6.00002	183078	-0.346166	0.354392	0.483234
6	34237863	chr6:34237863:SG:C:T	C	T	2.45797e-05	9	183078	0.207669	0.28926	0.325323
6	34237890	chr6:34237890:SG:G:T	G	T	1.36554e-05	5.00001	183078	-0.0839141	0.388094	0.0815421
6	34237902	chr6:34237902:SG:G:A	G	A	0.000409661	150	183078	0.527249	0.0717784	12.6883
6	34237912	chr6:34237912:SG:C:G	C	G	0.000305881	112	183078	-0.126455	0.0828613	0.89625
6	34237912	chr6:34237912:SG:C:T	C	T	1.36554e-05	5.00001	183078	-0.514301	0.388176	0.732362
6	34237926	chr6:34237926:SG:G:A	G	A	1.63865e-05	6.00002	183078	0.413069	0.354337	0.613119
6	34237936	chr6:34237936:SG:G:A	G	A	0.000996843	365	183078	-0.200388	0.0899099	1.58789
6	34237956	chr6:34237956:SG:G:T	G	T	3.5504e-05	13	183078	0.154792	0.240717	0.283834
6	34237984	chr6:34237984:SG:T:G	T	G	0.000363233	133	183078	0.178553	0.0752733	1.75229
6	34237995	chr6:34237995:SG:C:G	C	G	1.63865e-05	6.00002	183078	0.372815	0.354335	0.533535
6	34238007	chr6:34238007:SG:C:G	C	G	1.91175e-05	6.99999	183078	-0.223782	0.327975	0.305359
6	34238018	chr6:34238018:SG:A:C	A	C	1.63865e-05	6.00002	183078	-0.0668656	0.354228	0.0704392
6	34238030	chr6:34238030:SG:T:C	T	C	4.64283e-05	17	183078	-0.0661961	0.210611	0.123038
6	34238034	chr6:34238034:SG:C:T	C	T	3.00418e-05	11	183078	0.287785	0.261682	0.566324
6	34238034	chr6:34238034:SG:C:G	C	G	1.63865e-05	6.00002	183078	-0.0873092	0.354333	0.0940048
6	34238039	chr6:34238039:IG:CTATTT:C	CTATTT	C	1.36554e-05	5.00001	183078	0.338152	0.388159	0.41605
6	34238045	chr6:34238045:SG:T:C	T	C	7.1008e-05	26	183078	-0.0220925	0.173004	0.0465366
6	34238051	chr6:34238051:SG:C:T	C	T	1.36554e-05	5.00001	183078	0.335002	0.388121	0.411099
6	34238060	chr6:34238060:SG:C:T	C	T	2.18486e-05	8	183078	-0.236014	0.30692	0.354669
6	34238072	chr6:34238072:SG:G:A	G	A	1.63865e-05	6.00002	183078	0.345403	0.354569	0.481508
6	34238094	chr6:34238094:SG:C:T	C	T	8.73944e-05	32	183078	-0.0360889	0.153506	0.0893045
6	34238101	chr6:34238101:IG:CCT:C	CCT	C	9.83187e-05	36	183078	0.159169	0.14475	0.566231
6	34238101	chr6:34238101:SG:C:T	C	T	2.18486e-05	8	183078	-0.164584	0.306851	0.227894
6	34238102	chr6:34238102:SG:C:T	C	T	2.45797e-05	9	183078	0.233435	0.289249	0.377119
6	34238105	chr6:34238105:SG:T:C	T	C	0.000237604	87.0001	183078	-0.0736048	0.0930812	0.367457
6	34238107	chr6:34238107:SG:C:A	C	A	1.36554e-05	5.00001	183078	0.700648	0.388177	1.14826
6	34238110	chr6:34238110:SG:C:A	C	A	3.00418e-05	11	183078	0.161505	0.261699	0.269911
6	34238126	chr6:34238126:SG:A:T	A	T	1.36554e-05	5.00001	183078	-0.0474377	0.38804	0.0444559
6	34238140	chr6:34238140:SG:A:C	A	C	1.36554e-05	5.00001	183078	0.000991709	0.388067	0.00088643
6	34238152	chr6:34238152:SG:G:A	G	A	1.36554e-05	5.00001	183078	0.613425	0.388169	0.942953
6	34238153	chr6:34238153:SG:G:C	G	C	9.28566e-05	34	183078	0.0651634	0.149141	0.179033
6	34238158	chr6:34238158:SG:C:T	C	T	2.18486e-05	8	183078	0.0887382	0.30681	0.112154
6	34238185	chr6:34238185:SG:C:T	C	T	0.000423317	155	183078	0.023392	0.0708785	0.12996
6	34238188	chr6:34238188:SG:C:T	C	T	1.63865e-05	6.00002	183078	-0.0856505	0.354262	0.0920744
6	34238202	chr6:34238202:SG:A:C	A	C	1.63865e-05	6.00002	183078	0.470182	0.354345	0.73391
6	34238217	chr6:34238217:SG:G:T	G	T	2.18486e-05	8	183078	0.0362997	0.306848	0.0429528
6	34238218	chr6:34238218:SG:C:G	C	G	2.18486e-05	8	183078	0.388056	0.306838	0.686172
6	34238229	chr6:34238229:IG:CGCCTGCAGGAGCG:C	CGCCTGCAGGAGCG	C	1.36554e-05	5.00001	183078	0.48235	0.388062	0.669835
6	34238236	chr6:34238236:IG:AG:A	AG	A	1.36554e-05	5.00001	183078	1.26953	0.388074	2.97049
6	34238256	chr6:34238256:SG:C:T	C	T	2.45797e-05	9	183078	0.127618	0.289397	0.180964
6	34238258	chr6:34238258:SG:C:T	C	T	7.64701e-05	28	183078	-0.217533	0.164115	0.732807
6	34238259	chr6:34238259:SG:C:T	C	T	1.63865e-05	6.00002	183078	0.737606	0.354316	1.42756
6	34238263	chr6:34238263:SG:G:C	G	C	1.36554e-05	5.00001	183078	0.049499	0.388111	0.0464749
6	34238279	chr6:34238279:SG:T:A	T	A	6.82769e-05	25	183078	-0.0140627	0.173715	0.0289656
6	34238285	chr6:34238285:SG:C:T	C	T	3.27729e-05	12	183078	-0.106872	0.250694	0.174
6	34238294	chr6:34238294:SG:T:C	T	C	0.000286763	105	183078	-0.275734	0.085197	2.91708
6	34238310	chr6:34238310:SG:A:C	A	C	1.36554e-05	5.00001	183078	0.623174	0.388035	0.965452
6	34238327	chr6:34238327:SG:C:T	C	T	1.36554e-05	5.00001	183078	-0.362871	0.388118	0.456163
6	34238328	chr6:34238328:SG:C:T	C	T	3.27729e-05	12	183078	0.436607	0.250558	1.0893
6	34238337	chr6:34238337:SG:G:C	G	C	3.5504e-05	13	183078	0.163324	0.241108	0.302632
6	34238341	chr6:34238341:SG:C:G	C	G	2.73108e-05	10	183078	-0.171851	0.275725	0.273186
6	34238381	chr6:34238381:SG:G:A	G	A	7.37391e-05	27	183078	-0.0303196	0.167271	0.0674434
6	34238400	chr6:34238400:SG:G:A	G	A	1.36554e-05	5.00001	183078	-0.110392	0.388186	0.110071
6	34238435	chr6:34238435:SG:C:T	C	T	3.27729e-05	12	183078	-0.41288	0.25059	1.00249
6	34238442	chr6:34238442:SG:A:G	A	G	1.63865e-05	6.00002	183078	0.233503	0.355132	0.291704
6	34238455	chr6:34238455:SG:C:T	C	T	1.91175e-05	6.99999	183078	-0.415204	0.328039	0.686945
6	34238464	chr6:34238464:SG:A:G	A	G	6.00837e-05	22	183078	-0.115571	0.185183	0.273626
6	34238473	chr6:34238473:SG:T:G	T	G	2.73108e-05	10	183078	-0.322794	0.274406	0.620767
6	34238473	chr6:34238473:SG:T:C	T	C	0.000161134	59.0002	183078	-0.0145606	0.11305	0.0469569
6	34238500	chr6:34238500:SG:C:T	C	T	5.18905e-05	19	183078	0.0519852	0.199221	0.100104
6	34238537	chr6:34238537:SG:T:C	T	C	3.00418e-05	11	183078	-0.207413	0.261849	0.368256
6	34238557	chr6:34238557:SG:C:T	C	T	1.63865e-05	6.00002	183078	0.693892	0.354527	1.29826
6	34238560	chr6:34238560:SG:T:C	T	C	1.36554e-05	5.00001	183078	-0.258204	0.388094	0.295978
6	34238608	chr6:34238608:SG:G:A	G	A	7.37391e-05	27	183078	-0.187004	0.167165	0.579588
6	34238626	chr6:34238626:SG:G:T	G	T	4.36972e-05	16	183078	-0.0426379	0.217071	0.0735143
6	34238627	chr6:34238627:SG:C:T	C	T	8.73944e-05	32	183078	0.206366	0.153547	0.747262
6	34238659	chr6:34238659:SG:C:G	C	G	2.45797e-05	9	183078	-0.095244	0.289319	0.129594
6	34238671	chr6:34238671:SG:C:T	C	T	2.45797e-05	9	183078	-0.0400448	0.289282	0.0506578
6	34238672	chr6:34238672:SG:C:T	C	T	0.000169327	62.0001	183078	-0.0108139	0.110313	0.0353121
6	34238687	chr6:34238687:SG:C:T	C	T	0.000248528	91	183078	0.0584503	0.0917262	0.280687
6	34238705	chr6:34238705:SG:T:C	T	C	2.18486e-05	8	183078	0.410834	0.30714	0.742268
6	34238718	chr6:34238718:SG:C:T	C	T	6.55458e-05	24	183078	-0.0561868	0.177214	0.124244
6	34238744	chr6:34238744:SG:C:T	C	T	2.45797e-05	9	183078	0.0341125	0.289282	0.0428095
6	34238765	chr6:34238765:SG:T:G	T	G	0.000628148	230	183078	0.121515	0.0572573	1.47089
6	34238765	chr6:34238765:IG:T:TG	T	TG	1.36554e-05	5.00001	183078	0.620274	0.388182	0.958348
6	34238771	chr6:34238771:SG:G:A	G	A	0.000319536	117	183078	0.146123	0.115126	0.689619
6	34238783	chr6:34238783:SG:G:T	G	T	4.36972e-05	16	183078	0.287531	0.216989	0.7325

## Sheet: Supplementary Data 9
Supplementary Data 9 CHR: Chromosome, BP (B38): variant position in build 38, ID: variant ID in UK Biobank, REF ALLELE: reference allele, EFFECT ALLELE: allele for which effect size is estimated, EFFECT ALLELE FREQUENCY: frequency of effect allele in UK Biobank, N: number of individuals in analysis, MAC: minor allele count/number of effect alleles observed, BETA: observed estimate of effect size,…
CHROM	BP (b38)	ID	REF ALLELE	EFFECT ALLELE	EFFECT ALLELE FREQ	N	MAC	BETA	SE	LOG10P
17	7017496	chr17:7017496:IG:GA:G	GA	G	0.000300418	183078	110	0.0972065	0.0823692	0.623518
17	7017643	chr17:7017643:SG:A:G	A	G	7.1008e-05	183078	26	0.35353	0.169403	1.43302
17	7017665	chr17:7017665:SG:G:A	G	A	1.63865e-05	183078	6.00002	-0.14244	0.352592	0.163531
17	7017671	chr17:7017671:SG:A:G	A	G	1.36554e-05	183078	5.00001	0.71426	0.386236	1.191
17	7017674	chr17:7017674:SG:T:C	T	C	1.63865e-05	183078	6.00002	0.238743	0.352664	0.3024
17	7017676	chr17:7017676:SG:T:C	T	C	6.82769e-05	183078	25	0.457515	0.172926	2.08876
17	7017885	chr17:7017885:SG:C:T	C	T	5.73526e-05	183078	21	-0.165445	0.18862	0.419742
17	7017912	chr17:7017912:SG:C:A	C	A	8.19323e-05	183078	30	0.0153012	0.157733	0.0349297
17	7017914	chr17:7017914:SG:C:T	C	T	4.91594e-05	183078	18	0.0740114	0.203585	0.144965
17	7017950	chr17:7017950:SG:G:C	G	C	7.37391e-05	183078	27	0.3819	0.166335	1.66399
17	7017954	chr17:7017954:SG:G:A	G	A	1.91175e-05	183078	6.99999	-0.53253	0.326447	0.987882
17	7018017	chr17:7018017:SG:G:C	G	C	1.63865e-05	183078	6.00002	0.892563	0.352614	1.94443
17	7018117	chr17:7018117:SG:C:A	C	A	1.36554e-05	183078	5.00001	-0.8901	0.38624	1.67381
17	7018537	chr17:7018537:IG:CA:C	CA	C	1.63865e-05	183078	6.00002	0.0143053	0.352566	0.0142885
17	7018712	chr17:7018712:SG:A:C	A	C	5.18905e-05	183078	19	-0.144415	0.19817	0.331466
17	7018718	chr17:7018718:SG:G:A	G	A	4.64283e-05	183078	17	0.429682	0.209521	1.39482
17	7018720	chr17:7018720:SG:T:G	T	G	1.91175e-05	183078	6.99999	0.308139	0.326419	0.461965
17	7018763	chr17:7018763:SG:C:A	C	A	1.91175e-05	183078	6.99999	-0.220422	0.326489	0.301382
17	7018975	chr17:7018975:SG:G:A	G	A	0.000103781	183078	38	-0.275147	0.140213	1.30345
17	7019305	chr17:7019305:SG:C:A	C	A	4.36972e-05	183078	16	0.388894	0.215953	1.1443
17	7019312	chr17:7019312:SG:C:A	C	A	3.27729e-05	183078	12	-0.0395805	0.249333	0.0585535
17	7019324	chr17:7019324:SG:C:A	C	A	4.36972e-05	183078	16	0.291607	0.215997	0.752028
17	7019326	chr17:7019326:SG:C:A	C	A	0.000207562	183078	76.0001	0.087227	0.0991836	0.42118
17	7019326	chr17:7019326:SG:C:G	C	G	0.000376889	183078	138	0.319371	0.0736644	4.83733
17	7019332	chr17:7019332:SG:C:T	C	T	4.91594e-05	183078	18	0.509062	0.203661	1.90535
17	7019333	chr17:7019333:SG:G:A	G	A	1.36554e-05	183078	5.00001	-0.596751	0.386294	0.912247
17	7019338	chr17:7019338:SG:G:A	G	A	3.82351e-05	183078	14	0.350891	0.230912	0.890712
17	7019411	chr17:7019411:SG:A:G	A	G	2.45797e-05	183078	9	0.165505	0.287919	0.247641
17	7019450	chr17:7019450:SG:T:C	T	C	3.00418e-05	183078	11	0.0641568	0.260411	0.0939897
17	7019466	chr17:7019466:SG:A:G	A	G	2.45797e-05	183078	9	0.122281	0.28794	0.17323
17	7019543	chr17:7019543:IG:CA:C	CA	C	1.36554e-05	183078	5.00001	0.249313	0.386215	0.28518
17	7019555	chr17:7019555:SG:A:G	A	G	1.36554e-05	183078	5.00001	0.509085	0.38626	0.726979
17	7019601	chr17:7019601:SG:C:A	C	A	0.000111974	183078	41	0.0548129	0.135037	0.164431
17	7019608	chr17:7019608:SG:A:T	A	T	2.18486e-05	183078	8	0.0896605	0.305339	0.114056
17	7019614	chr17:7019614:SG:G:A	G	A	1.63865e-05	183078	6.00002	0.219232	0.352577	0.272398
17	7019628	chr17:7019628:SG:G:T	G	T	3.27729e-05	183078	12	0.584697	0.249337	1.72063
17	7019671	chr17:7019671:SG:A:G	A	G	9.28566e-05	183078	34	0.431805	0.14818	2.44762
17	7019709	chr17:7019709:SG:G:A	G	A	1.91175e-05	183078	6.99999	-0.0716557	0.326449	0.0828832
17	7019732	chr17:7019732:SG:C:A	C	A	2.73108e-05	183078	10	-0.00566289	0.273134	0.0072439
17	7019820	chr17:7019820:SG:C:T	C	T	3.00418e-05	183078	11	-0.73472	0.260453	2.31981
17	7019839	chr17:7019839:SG:C:T	C	T	2.18486e-05	183078	8	0.174372	0.305432	0.2456
17	7019855	chr17:7019855:SG:T:C	T	C	2.73108e-05	183078	10	0.134797	0.273152	0.206441
17	7019870	chr17:7019870:SG:T:C	T	C	1.63865e-05	183078	6.00002	-0.0418296	0.352669	0.0430706
17	7019913	chr17:7019913:SG:C:T	C	T	2.73108e-05	183078	10	-0.0195829	0.273288	0.0255458
17	7019952	chr17:7019952:SG:T:A	T	A	1.36554e-05	183078	5.00001	0.406516	0.386316	0.533626
17	7019988	chr17:7019988:SG:G:C	G	C	6.00837e-05	183078	22	0.0824515	0.184145	0.184202
17	7020045	chr17:7020045:SG:C:T	C	T	1.36554e-05	183078	5.00001	-0.499654	0.386282	0.7081
17	7020049	chr17:7020049:SG:C:T	C	T	2.73108e-05	183078	10	0.193741	0.273128	0.320469
17	7020058	chr17:7020058:SG:C:G	C	G	6.82769e-05	183078	25	0.41397	0.172738	1.78115
17	7020058	chr17:7020058:SG:C:T	C	T	1.36554e-05	183078	5.00001	0.610631	0.386236	0.94354
17	7020124	chr17:7020124:SG:G:C	G	C	2.45797e-05	183078	9	0.139996	0.287902	0.202884
17	7020147	chr17:7020147:SG:G:T	G	T	3.5504e-05	183078	13	0.610315	0.239541	1.96502
17	7020174	chr17:7020174:SG:G:A	G	A	2.18486e-05	183078	8	-0.571772	0.305353	1.21369
17	7020234	chr17:7020234:SG:G:T	G	T	5.73526e-05	183078	21	0.177279	0.188612	0.459344
17	7020304	chr17:7020304:SG:T:C	T	C	0.000436972	183078	160	-0.00505126	0.0684802	0.0263183
17	7020327	chr17:7020327:SG:G:C	G	C	1.63865e-05	183078	6.00002	0.0260646	0.352724	0.0263671
17	7020395	chr17:7020395:SG:T:C	T	C	6.55458e-05	183078	24	0.44241	0.176334	1.91687
17	7021919	chr17:7021919:SG:C:A	C	A	1.36554e-05	183078	5.00001	0.069541	0.386306	0.0669478
17	7021955	chr17:7021955:SG:C:T	C	T	1.36554e-05	183078	5.00001	0.0549071	0.386244	0.0520977

[truncated: 4 more sheets: Supplementary Data 10, Supplementary Data 11, Supplementary Data 12, Supplementary Data 13]
